# Supplementary material for: Functional Enrichment Analysis of Rare Mutations in Patients with Brain Arteriovenous Malformations
Source: Biomedicines. 2025 Jun 12;13(6):1451. doi: 10.3390/biomedicines13061451 (PMC12191260; doi:10.3390/biomedicines13061451)
Supplement: Supplementary file 1 [file biomedicines-13-01451-s001.zip]

Archive with 4 entries (4 files):
- Results_string (functional  annotation).xls
- TableS1-AVM1.xlsx
- TableS2-AVM2.xlsx
- TableS3-AVM3.xlsx
