# Supplementary material for: Functional Enrichment Analysis of Rare Mutations in Patients with Brain Arteriovenous Malformations
Source: Biomedicines. 2025 Jun 12;13(6):1451. doi: 10.3390/biomedicines13061451 (PMC12191260; doi:10.3390/biomedicines13061451)
Supplement: Supplementary file 1 [file biomedicines-13-01451-s001.zip › Results_string (functional annotation).xls]

## Sheet: GO process
#category	term ID	term description	observed gene count	background gene count	strength	signal	false discovery rate	matching proteins in your network (IDs)	matching proteins in your network (labels)
GO Process	GO:0032989	Cellular component morphogenesis	11	603	1.44	2.61	2.84e-11	9606.ENSP00000249373,9606.ENSP00000269571,9606.ENSP00000298910,9606.ENSP00000332164,9606.ENSP00000353582,9606.ENSP00000363921,9606.ENSP00000374309,9606.ENSP00000385636,9606.ENSP00000422591,9606.ENSP00000467141,9606.ENSP00000495360	SMO,ERBB2,LRRK2,SLIT3,NRP2,PARD3,LAMA1,OBSL1,SLIT2,TTN,CTNNB1
GO Process	GO:0007507	Heart development	10	548	1.44	2.44	6.34e-10	9606.ENSP00000249373,9606.ENSP00000263025,9606.ENSP00000269571,9606.ENSP00000304408,9606.ENSP00000332164,9606.ENSP00000353582,9606.ENSP00000385636,9606.ENSP00000422591,9606.ENSP00000467141,9606.ENSP00000495360	SMO,MAPK3,ERBB2,COL3A1,SLIT3,NRP2,OBSL1,SLIT2,TTN,CTNNB1
GO Process	GO:0072359	Circulatory system development	11	901	1.27	1.95	7.35e-10	9606.ENSP00000249373,9606.ENSP00000263025,9606.ENSP00000269571,9606.ENSP00000304408,9606.ENSP00000332164,9606.ENSP00000353582,9606.ENSP00000374309,9606.ENSP00000385636,9606.ENSP00000422591,9606.ENSP00000467141,9606.ENSP00000495360	SMO,MAPK3,ERBB2,COL3A1,SLIT3,NRP2,LAMA1,OBSL1,SLIT2,TTN,CTNNB1
GO Process	GO:0009653	Anatomical structure morphogenesis	13	2229	0.95	1.17	1.65e-09	9606.ENSP00000249373,9606.ENSP00000263025,9606.ENSP00000269571,9606.ENSP00000298910,9606.ENSP00000304408,9606.ENSP00000332164,9606.ENSP00000353582,9606.ENSP00000363921,9606.ENSP00000374309,9606.ENSP00000385636,9606.ENSP00000422591,9606.ENSP00000467141,9606.ENSP00000495360	SMO,MAPK3,ERBB2,LRRK2,COL3A1,SLIT3,NRP2,PARD3,LAMA1,OBSL1,SLIT2,TTN,CTNNB1
GO Process	GO:0009887	Animal organ morphogenesis	11	997	1.22	1.81	1.65e-09	9606.ENSP00000249373,9606.ENSP00000263025,9606.ENSP00000298910,9606.ENSP00000304408,9606.ENSP00000332164,9606.ENSP00000353582,9606.ENSP00000374309,9606.ENSP00000385636,9606.ENSP00000422591,9606.ENSP00000467141,9606.ENSP00000495360	SMO,MAPK3,LRRK2,COL3A1,SLIT3,NRP2,LAMA1,OBSL1,SLIT2,TTN,CTNNB1
GO Process	GO:0048468	Cell development	12	1719	1.02	1.31	5.36e-09	9606.ENSP00000249373,9606.ENSP00000263025,9606.ENSP00000269571,9606.ENSP00000298910,9606.ENSP00000332164,9606.ENSP00000353582,9606.ENSP00000363921,9606.ENSP00000374309,9606.ENSP00000385636,9606.ENSP00000422591,9606.ENSP00000467141,9606.ENSP00000495360	SMO,MAPK3,ERBB2,LRRK2,SLIT3,NRP2,PARD3,LAMA1,OBSL1,SLIT2,TTN,CTNNB1
GO Process	GO:0048812	Neuron projection morphogenesis	9	477	1.46	2.35	5.36e-09	9606.ENSP00000249373,9606.ENSP00000269571,9606.ENSP00000298910,9606.ENSP00000332164,9606.ENSP00000353582,9606.ENSP00000363921,9606.ENSP00000374309,9606.ENSP00000422591,9606.ENSP00000495360	SMO,ERBB2,LRRK2,SLIT3,NRP2,PARD3,LAMA1,SLIT2,CTNNB1
GO Process	GO:0022008	Neurogenesis	11	1290	1.11	1.49	9.78e-09	9606.ENSP00000249373,9606.ENSP00000263025,9606.ENSP00000269571,9606.ENSP00000298910,9606.ENSP00000304408,9606.ENSP00000332164,9606.ENSP00000353582,9606.ENSP00000363921,9606.ENSP00000374309,9606.ENSP00000422591,9606.ENSP00000495360	SMO,MAPK3,ERBB2,LRRK2,COL3A1,SLIT3,NRP2,PARD3,LAMA1,SLIT2,CTNNB1
GO Process	GO:0007399	Nervous system development	12	2188	0.92	1.06	5.55e-08	9606.ENSP00000249373,9606.ENSP00000263025,9606.ENSP00000269571,9606.ENSP00000298910,9606.ENSP00000304408,9606.ENSP00000332164,9606.ENSP00000353582,9606.ENSP00000363921,9606.ENSP00000374309,9606.ENSP00000385636,9606.ENSP00000422591,9606.ENSP00000495360	SMO,MAPK3,ERBB2,LRRK2,COL3A1,SLIT3,NRP2,PARD3,LAMA1,OBSL1,SLIT2,CTNNB1
GO Process	GO:0048699	Generation of neurons	10	1131	1.13	1.44	1.04e-07	9606.ENSP00000249373,9606.ENSP00000269571,9606.ENSP00000298910,9606.ENSP00000304408,9606.ENSP00000332164,9606.ENSP00000353582,9606.ENSP00000363921,9606.ENSP00000374309,9606.ENSP00000422591,9606.ENSP00000495360	SMO,ERBB2,LRRK2,COL3A1,SLIT3,NRP2,PARD3,LAMA1,SLIT2,CTNNB1
GO Process	GO:0030154	Cell differentiation	13	3507	0.75	0.78	1.81e-07	9606.ENSP00000249373,9606.ENSP00000263025,9606.ENSP00000269571,9606.ENSP00000298910,9606.ENSP00000304408,9606.ENSP00000332164,9606.ENSP00000353582,9606.ENSP00000363921,9606.ENSP00000374309,9606.ENSP00000385636,9606.ENSP00000422591,9606.ENSP00000467141,9606.ENSP00000495360	SMO,MAPK3,ERBB2,LRRK2,COL3A1,SLIT3,NRP2,PARD3,LAMA1,OBSL1,SLIT2,TTN,CTNNB1
GO Process	GO:0000904	Cell morphogenesis involved in differentiation	8	554	1.34	1.81	3.89e-07	9606.ENSP00000249373,9606.ENSP00000269571,9606.ENSP00000332164,9606.ENSP00000353582,9606.ENSP00000363921,9606.ENSP00000374309,9606.ENSP00000422591,9606.ENSP00000495360	SMO,ERBB2,SLIT3,NRP2,PARD3,LAMA1,SLIT2,CTNNB1
GO Process	GO:0048731	System development	13	3867	0.71	0.71	5.14e-07	9606.ENSP00000249373,9606.ENSP00000263025,9606.ENSP00000269571,9606.ENSP00000298910,9606.ENSP00000304408,9606.ENSP00000332164,9606.ENSP00000353582,9606.ENSP00000363921,9606.ENSP00000374309,9606.ENSP00000385636,9606.ENSP00000422591,9606.ENSP00000467141,9606.ENSP00000495360	SMO,MAPK3,ERBB2,LRRK2,COL3A1,SLIT3,NRP2,PARD3,LAMA1,OBSL1,SLIT2,TTN,CTNNB1
GO Process	GO:0007409	Axonogenesis	7	363	1.47	1.98	9.02e-07	9606.ENSP00000249373,9606.ENSP00000269571,9606.ENSP00000332164,9606.ENSP00000353582,9606.ENSP00000363921,9606.ENSP00000374309,9606.ENSP00000422591	SMO,ERBB2,SLIT3,NRP2,PARD3,LAMA1,SLIT2
GO Process	GO:0007411	Axon guidance	6	232	1.59	2.07	2.62e-06	9606.ENSP00000249373,9606.ENSP00000269571,9606.ENSP00000332164,9606.ENSP00000353582,9606.ENSP00000374309,9606.ENSP00000422591	SMO,ERBB2,SLIT3,NRP2,LAMA1,SLIT2
GO Process	GO:0048513	Animal organ development	12	3246	0.75	0.74	2.62e-06	9606.ENSP00000249373,9606.ENSP00000263025,9606.ENSP00000269571,9606.ENSP00000298910,9606.ENSP00000304408,9606.ENSP00000332164,9606.ENSP00000353582,9606.ENSP00000374309,9606.ENSP00000385636,9606.ENSP00000422591,9606.ENSP00000467141,9606.ENSP00000495360	SMO,MAPK3,ERBB2,LRRK2,COL3A1,SLIT3,NRP2,LAMA1,OBSL1,SLIT2,TTN,CTNNB1
GO Process	GO:0042063	Gliogenesis	6	248	1.56	2	3.47e-06	9606.ENSP00000249373,9606.ENSP00000263025,9606.ENSP00000269571,9606.ENSP00000304408,9606.ENSP00000363921,9606.ENSP00000495360	SMO,MAPK3,ERBB2,COL3A1,PARD3,CTNNB1
GO Process	GO:0048729	Tissue morphogenesis	7	565	1.27	1.46	1.21e-05	9606.ENSP00000249373,9606.ENSP00000304408,9606.ENSP00000353582,9606.ENSP00000374309,9606.ENSP00000422591,9606.ENSP00000467141,9606.ENSP00000495360	SMO,COL3A1,NRP2,LAMA1,SLIT2,TTN,CTNNB1
GO Process	GO:0048646	Anatomical structure formation involved in morphogenesis	8	938	1.11	1.21	1.31e-05	9606.ENSP00000249373,9606.ENSP00000263025,9606.ENSP00000304408,9606.ENSP00000353582,9606.ENSP00000385636,9606.ENSP00000422591,9606.ENSP00000467141,9606.ENSP00000495360	SMO,MAPK3,COL3A1,NRP2,OBSL1,SLIT2,TTN,CTNNB1
GO Process	GO:0007166	Cell surface receptor signaling pathway	10	2040	0.87	0.87	1.38e-05	9606.ENSP00000249373,9606.ENSP00000263025,9606.ENSP00000269571,9606.ENSP00000298910,9606.ENSP00000304408,9606.ENSP00000332164,9606.ENSP00000353582,9606.ENSP00000374309,9606.ENSP00000422591,9606.ENSP00000495360	SMO,MAPK3,ERBB2,LRRK2,COL3A1,SLIT3,NRP2,LAMA1,SLIT2,CTNNB1
GO Process	GO:0007417	Central nervous system development	8	1035	1.07	1.12	2.64e-05	9606.ENSP00000249373,9606.ENSP00000263025,9606.ENSP00000269571,9606.ENSP00000298910,9606.ENSP00000304408,9606.ENSP00000353582,9606.ENSP00000422591,9606.ENSP00000495360	SMO,MAPK3,ERBB2,LRRK2,COL3A1,NRP2,SLIT2,CTNNB1
GO Process	GO:0048846	Axon extension involved in axon guidance	3	11	2.62	2.29	3.44e-05	9606.ENSP00000332164,9606.ENSP00000353582,9606.ENSP00000422591	SLIT3,NRP2,SLIT2
GO Process	GO:0022029	Telencephalon cell migration	4	64	1.98	2.06	3.64e-05	9606.ENSP00000298910,9606.ENSP00000304408,9606.ENSP00000422591,9606.ENSP00000495360	LRRK2,COL3A1,SLIT2,CTNNB1
GO Process	GO:0030900	Forebrain development	6	391	1.37	1.49	3.74e-05	9606.ENSP00000249373,9606.ENSP00000298910,9606.ENSP00000304408,9606.ENSP00000353582,9606.ENSP00000422591,9606.ENSP00000495360	SMO,LRRK2,COL3A1,NRP2,SLIT2,CTNNB1
GO Process	GO:0010001	Glial cell differentiation	5	188	1.61	1.76	3.85e-05	9606.ENSP00000249373,9606.ENSP00000263025,9606.ENSP00000269571,9606.ENSP00000363921,9606.ENSP00000495360	SMO,MAPK3,ERBB2,PARD3,CTNNB1
GO Process	GO:0009605	Response to external stimulus	10	2355	0.81	0.76	4.39e-05	9606.ENSP00000249373,9606.ENSP00000263025,9606.ENSP00000269571,9606.ENSP00000298910,9606.ENSP00000332164,9606.ENSP00000353582,9606.ENSP00000374309,9606.ENSP00000422591,9606.ENSP00000467141,9606.ENSP00000495360	SMO,MAPK3,ERBB2,LRRK2,SLIT3,NRP2,LAMA1,SLIT2,TTN,CTNNB1
GO Process	GO:0060411	Cardiac septum morphogenesis	4	70	1.94	2	4.44e-05	9606.ENSP00000249373,9606.ENSP00000332164,9606.ENSP00000353582,9606.ENSP00000422591	SMO,SLIT3,NRP2,SLIT2
GO Process	GO:0048589	Developmental growth	6	412	1.34	1.45	4.53e-05	9606.ENSP00000249373,9606.ENSP00000304408,9606.ENSP00000332164,9606.ENSP00000353582,9606.ENSP00000422591,9606.ENSP00000495360	SMO,COL3A1,SLIT3,NRP2,SLIT2,CTNNB1
GO Process	GO:0048514	Blood vessel morphogenesis	6	419	1.34	1.43	4.78e-05	9606.ENSP00000249373,9606.ENSP00000304408,9606.ENSP00000353582,9606.ENSP00000374309,9606.ENSP00000422591,9606.ENSP00000495360	SMO,COL3A1,NRP2,LAMA1,SLIT2,CTNNB1
GO Process	GO:0009888	Tissue development	9	1723	0.9	0.87	5.05e-05	9606.ENSP00000249373,9606.ENSP00000263025,9606.ENSP00000304408,9606.ENSP00000353582,9606.ENSP00000374309,9606.ENSP00000385636,9606.ENSP00000422591,9606.ENSP00000467141,9606.ENSP00000495360	SMO,MAPK3,COL3A1,NRP2,LAMA1,OBSL1,SLIT2,TTN,CTNNB1
GO Process	GO:1990138	Neuron projection extension	4	77	1.9	1.93	5.77e-05	9606.ENSP00000332164,9606.ENSP00000353582,9606.ENSP00000422591,9606.ENSP00000495360	SLIT3,NRP2,SLIT2,CTNNB1
GO Process	GO:0060322	Head development	7	823	1.11	1.1	9.67e-05	9606.ENSP00000249373,9606.ENSP00000263025,9606.ENSP00000298910,9606.ENSP00000304408,9606.ENSP00000353582,9606.ENSP00000422591,9606.ENSP00000495360	SMO,MAPK3,LRRK2,COL3A1,NRP2,SLIT2,CTNNB1
GO Process	GO:0003007	Heart morphogenesis	5	247	1.49	1.51	0.00011	9606.ENSP00000249373,9606.ENSP00000332164,9606.ENSP00000353582,9606.ENSP00000422591,9606.ENSP00000467141	SMO,SLIT3,NRP2,SLIT2,TTN
GO Process	GO:0007165	Signal transduction	12	4714	0.59	0.51	0.00011	9606.ENSP00000249373,9606.ENSP00000263025,9606.ENSP00000269571,9606.ENSP00000298910,9606.ENSP00000304408,9606.ENSP00000332164,9606.ENSP00000353582,9606.ENSP00000363921,9606.ENSP00000374309,9606.ENSP00000422591,9606.ENSP00000467141,9606.ENSP00000495360	SMO,MAPK3,ERBB2,LRRK2,COL3A1,SLIT3,NRP2,PARD3,LAMA1,SLIT2,TTN,CTNNB1
GO Process	GO:0021537	Telencephalon development	5	263	1.46	1.46	0.00014	9606.ENSP00000249373,9606.ENSP00000298910,9606.ENSP00000304408,9606.ENSP00000422591,9606.ENSP00000495360	SMO,LRRK2,COL3A1,SLIT2,CTNNB1
GO Process	GO:0035295	Tube development	7	880	1.08	1.04	0.00014	9606.ENSP00000249373,9606.ENSP00000263025,9606.ENSP00000304408,9606.ENSP00000353582,9606.ENSP00000374309,9606.ENSP00000422591,9606.ENSP00000495360	SMO,MAPK3,COL3A1,NRP2,LAMA1,SLIT2,CTNNB1
GO Process	GO:0051239	Regulation of multicellular organismal process	10	2749	0.74	0.66	0.00014	9606.ENSP00000249373,9606.ENSP00000263025,9606.ENSP00000269571,9606.ENSP00000298910,9606.ENSP00000353582,9606.ENSP00000363921,9606.ENSP00000374309,9606.ENSP00000385636,9606.ENSP00000422591,9606.ENSP00000495360	SMO,MAPK3,ERBB2,LRRK2,NRP2,PARD3,LAMA1,OBSL1,SLIT2,CTNNB1
GO Process	GO:0071310	Cellular response to organic substance	9	2019	0.83	0.75	0.00015	9606.ENSP00000249373,9606.ENSP00000263025,9606.ENSP00000269571,9606.ENSP00000298910,9606.ENSP00000304408,9606.ENSP00000332164,9606.ENSP00000353582,9606.ENSP00000422591,9606.ENSP00000495360	SMO,MAPK3,ERBB2,LRRK2,COL3A1,SLIT3,NRP2,SLIT2,CTNNB1
GO Process	GO:0021987	Cerebral cortex development	4	122	1.7	1.57	0.00025	9606.ENSP00000249373,9606.ENSP00000304408,9606.ENSP00000422591,9606.ENSP00000495360	SMO,COL3A1,SLIT2,CTNNB1
GO Process	GO:0042221	Response to chemical	11	4010	0.62	0.53	0.00029	9606.ENSP00000249373,9606.ENSP00000263025,9606.ENSP00000269571,9606.ENSP00000298910,9606.ENSP00000304408,9606.ENSP00000332164,9606.ENSP00000353582,9606.ENSP00000374309,9606.ENSP00000422591,9606.ENSP00000467141,9606.ENSP00000495360	SMO,MAPK3,ERBB2,LRRK2,COL3A1,SLIT3,NRP2,LAMA1,SLIT2,TTN,CTNNB1
GO Process	GO:0040012	Regulation of locomotion	7	1032	1.01	0.92	0.00031	9606.ENSP00000249373,9606.ENSP00000263025,9606.ENSP00000298910,9606.ENSP00000304408,9606.ENSP00000353582,9606.ENSP00000374309,9606.ENSP00000422591	SMO,MAPK3,LRRK2,COL3A1,NRP2,LAMA1,SLIT2
GO Process	GO:0016043	Cellular component organization	12	5436	0.52	0.45	0.0004	9606.ENSP00000249373,9606.ENSP00000269571,9606.ENSP00000298910,9606.ENSP00000304408,9606.ENSP00000332164,9606.ENSP00000353582,9606.ENSP00000363921,9606.ENSP00000374309,9606.ENSP00000385636,9606.ENSP00000422591,9606.ENSP00000467141,9606.ENSP00000495360	SMO,ERBB2,LRRK2,COL3A1,SLIT3,NRP2,PARD3,LAMA1,OBSL1,SLIT2,TTN,CTNNB1
GO Process	GO:0071495	Cellular response to endogenous stimulus	7	1103	0.98	0.87	0.00046	9606.ENSP00000263025,9606.ENSP00000269571,9606.ENSP00000298910,9606.ENSP00000304408,9606.ENSP00000332164,9606.ENSP00000422591,9606.ENSP00000495360	MAPK3,ERBB2,LRRK2,COL3A1,SLIT3,SLIT2,CTNNB1
GO Process	GO:0051128	Regulation of cellular component organization	9	2365	0.76	0.64	0.00049	9606.ENSP00000263025,9606.ENSP00000269571,9606.ENSP00000298910,9606.ENSP00000332164,9606.ENSP00000353582,9606.ENSP00000374309,9606.ENSP00000385636,9606.ENSP00000422591,9606.ENSP00000495360	MAPK3,ERBB2,LRRK2,SLIT3,NRP2,LAMA1,OBSL1,SLIT2,CTNNB1
GO Process	GO:1902692	Regulation of neuroblast proliferation	3	39	2.07	1.61	0.00051	9606.ENSP00000249373,9606.ENSP00000298910,9606.ENSP00000495360	SMO,LRRK2,CTNNB1
GO Process	GO:0048522	Positive regulation of cellular process	12	5584	0.51	0.43	0.00052	9606.ENSP00000249373,9606.ENSP00000263025,9606.ENSP00000269571,9606.ENSP00000298910,9606.ENSP00000304408,9606.ENSP00000353582,9606.ENSP00000363921,9606.ENSP00000374309,9606.ENSP00000385636,9606.ENSP00000422591,9606.ENSP00000467141,9606.ENSP00000495360	SMO,MAPK3,ERBB2,LRRK2,COL3A1,NRP2,PARD3,LAMA1,OBSL1,SLIT2,TTN,CTNNB1
GO Process	GO:0006468	Protein phosphorylation	6	736	1.09	0.94	0.00073	9606.ENSP00000263025,9606.ENSP00000269571,9606.ENSP00000298910,9606.ENSP00000353582,9606.ENSP00000374309,9606.ENSP00000467141	MAPK3,ERBB2,LRRK2,NRP2,LAMA1,TTN
GO Process	GO:0060425	Lung morphogenesis	3	45	2	1.52	0.00073	9606.ENSP00000263025,9606.ENSP00000374309,9606.ENSP00000495360	MAPK3,LAMA1,CTNNB1
GO Process	GO:0048762	Mesenchymal cell differentiation	4	170	1.55	1.31	0.00074	9606.ENSP00000249373,9606.ENSP00000263025,9606.ENSP00000353582,9606.ENSP00000495360	SMO,MAPK3,NRP2,CTNNB1
GO Process	GO:0061364	Apoptotic process involved in luteolysis	2	3	3	1.64	0.00074	9606.ENSP00000332164,9606.ENSP00000422591	SLIT3,SLIT2
GO Process	GO:0050919	Negative chemotaxis	3	47	1.99	1.5	0.00079	9606.ENSP00000332164,9606.ENSP00000353582,9606.ENSP00000422591	SLIT3,NRP2,SLIT2
GO Process	GO:0018108	Peptidyl-tyrosine phosphorylation	4	176	1.54	1.29	0.00081	9606.ENSP00000263025,9606.ENSP00000269571,9606.ENSP00000353582,9606.ENSP00000467141	MAPK3,ERBB2,NRP2,TTN
GO Process	GO:0021795	Cerebral cortex cell migration	3	48	1.98	1.49	0.00082	9606.ENSP00000304408,9606.ENSP00000422591,9606.ENSP00000495360	COL3A1,SLIT2,CTNNB1
GO Process	GO:0030324	Lung development	4	180	1.53	1.28	0.00084	9606.ENSP00000263025,9606.ENSP00000304408,9606.ENSP00000374309,9606.ENSP00000495360	MAPK3,COL3A1,LAMA1,CTNNB1
GO Process	GO:0048863	Stem cell differentiation	4	183	1.52	1.27	0.00088	9606.ENSP00000249373,9606.ENSP00000263025,9606.ENSP00000353582,9606.ENSP00000495360	SMO,MAPK3,NRP2,CTNNB1
GO Process	GO:0060688	Regulation of morphogenesis of a branching structure	3	51	1.95	1.46	0.00089	9606.ENSP00000249373,9606.ENSP00000298910,9606.ENSP00000495360	SMO,LRRK2,CTNNB1
GO Process	GO:0051960	Regulation of nervous system development	5	447	1.23	1.03	0.0011	9606.ENSP00000249373,9606.ENSP00000363921,9606.ENSP00000385636,9606.ENSP00000422591,9606.ENSP00000495360	SMO,PARD3,OBSL1,SLIT2,CTNNB1
GO Process	GO:0014070	Response to organic cyclic compound	6	861	1.02	0.84	0.0013	9606.ENSP00000249373,9606.ENSP00000263025,9606.ENSP00000298910,9606.ENSP00000332164,9606.ENSP00000422591,9606.ENSP00000495360	SMO,MAPK3,LRRK2,SLIT3,SLIT2,CTNNB1
GO Process	GO:0035385	Roundabout signaling pathway	2	5	2.78	1.51	0.0013	9606.ENSP00000332164,9606.ENSP00000422591	SLIT3,SLIT2
GO Process	GO:0036022	Limb joint morphogenesis	2	5	2.78	1.51	0.0013	9606.ENSP00000304408,9606.ENSP00000495360	COL3A1,CTNNB1
GO Process	GO:0050679	Positive regulation of epithelial cell proliferation	4	207	1.47	1.18	0.0013	9606.ENSP00000249373,9606.ENSP00000269571,9606.ENSP00000353582,9606.ENSP00000495360	SMO,ERBB2,NRP2,CTNNB1
GO Process	GO:0051414	Response to cortisol	2	5	2.78	1.51	0.0013	9606.ENSP00000332164,9606.ENSP00000422591	SLIT3,SLIT2
GO Process	GO:0061550	Cranial ganglion development	2	5	2.78	1.51	0.0013	9606.ENSP00000353582,9606.ENSP00000495360	NRP2,CTNNB1
GO Process	GO:0071363	Cellular response to growth factor stimulus	5	473	1.2	0.99	0.0013	9606.ENSP00000263025,9606.ENSP00000269571,9606.ENSP00000304408,9606.ENSP00000353582,9606.ENSP00000495360	MAPK3,ERBB2,COL3A1,NRP2,CTNNB1
GO Process	GO:0034330	Cell junction organization	5	492	1.19	0.97	0.0015	9606.ENSP00000269571,9606.ENSP00000298910,9606.ENSP00000363921,9606.ENSP00000385636,9606.ENSP00000495360	ERBB2,LRRK2,PARD3,OBSL1,CTNNB1
GO Process	GO:2000026	Regulation of multicellular organismal development	7	1389	0.88	0.71	0.0015	9606.ENSP00000249373,9606.ENSP00000269571,9606.ENSP00000363921,9606.ENSP00000374309,9606.ENSP00000385636,9606.ENSP00000422591,9606.ENSP00000495360	SMO,ERBB2,PARD3,LAMA1,OBSL1,SLIT2,CTNNB1
GO Process	GO:0016477	Cell migration	6	903	1	0.81	0.0016	9606.ENSP00000249373,9606.ENSP00000298910,9606.ENSP00000304408,9606.ENSP00000353582,9606.ENSP00000422591,9606.ENSP00000495360	SMO,LRRK2,COL3A1,NRP2,SLIT2,CTNNB1
GO Process	GO:0050769	Positive regulation of neurogenesis	4	227	1.43	1.13	0.0016	9606.ENSP00000249373,9606.ENSP00000385636,9606.ENSP00000422591,9606.ENSP00000495360	SMO,OBSL1,SLIT2,CTNNB1
GO Process	GO:0061061	Muscle structure development	5	498	1.18	0.95	0.0016	9606.ENSP00000249373,9606.ENSP00000304408,9606.ENSP00000385636,9606.ENSP00000467141,9606.ENSP00000495360	SMO,COL3A1,OBSL1,TTN,CTNNB1
GO Process	GO:0072033	Renal vesicle formation	2	6	2.7	1.46	0.0016	9606.ENSP00000249373,9606.ENSP00000495360	SMO,CTNNB1
GO Process	GO:0060284	Regulation of cell development	5	506	1.18	0.94	0.0017	9606.ENSP00000249373,9606.ENSP00000298910,9606.ENSP00000385636,9606.ENSP00000422591,9606.ENSP00000495360	SMO,LRRK2,OBSL1,SLIT2,CTNNB1
GO Process	GO:0022603	Regulation of anatomical structure morphogenesis	6	920	0.99	0.79	0.0018	9606.ENSP00000249373,9606.ENSP00000269571,9606.ENSP00000298910,9606.ENSP00000385636,9606.ENSP00000422591,9606.ENSP00000495360	SMO,ERBB2,LRRK2,OBSL1,SLIT2,CTNNB1
GO Process	GO:0022028	Tangential migration from the subventricular zone to the olfactory bulb	2	7	2.64	1.41	0.0019	9606.ENSP00000298910,9606.ENSP00000422591	LRRK2,SLIT2
GO Process	GO:0030334	Regulation of cell migration	6	927	0.99	0.79	0.0019	9606.ENSP00000249373,9606.ENSP00000263025,9606.ENSP00000304408,9606.ENSP00000353582,9606.ENSP00000374309,9606.ENSP00000422591	SMO,MAPK3,COL3A1,NRP2,LAMA1,SLIT2
GO Process	GO:0035995	Detection of muscle stretch	2	7	2.64	1.41	0.0019	9606.ENSP00000467141,9606.ENSP00000495360	TTN,CTNNB1
GO Process	GO:0048584	Positive regulation of response to stimulus	8	2131	0.76	0.59	0.0019	9606.ENSP00000249373,9606.ENSP00000263025,9606.ENSP00000269571,9606.ENSP00000298910,9606.ENSP00000304408,9606.ENSP00000374309,9606.ENSP00000422591,9606.ENSP00000495360	SMO,MAPK3,ERBB2,LRRK2,COL3A1,LAMA1,SLIT2,CTNNB1
GO Process	GO:0060440	Trachea formation	2	7	2.64	1.41	0.0019	9606.ENSP00000263025,9606.ENSP00000495360	MAPK3,CTNNB1
GO Process	GO:0070100	Negative regulation of chemokine-mediated signaling pathway	2	7	2.64	1.41	0.0019	9606.ENSP00000332164,9606.ENSP00000422591	SLIT3,SLIT2
GO Process	GO:1990791	Dorsal root ganglion development	2	7	2.64	1.41	0.0019	9606.ENSP00000353582,9606.ENSP00000495360	NRP2,CTNNB1
GO Process	GO:0009966	Regulation of signal transduction	9	2978	0.66	0.52	0.002	9606.ENSP00000249373,9606.ENSP00000263025,9606.ENSP00000269571,9606.ENSP00000298910,9606.ENSP00000304408,9606.ENSP00000332164,9606.ENSP00000374309,9606.ENSP00000422591,9606.ENSP00000495360	SMO,MAPK3,ERBB2,LRRK2,COL3A1,SLIT3,LAMA1,SLIT2,CTNNB1
GO Process	GO:0007155	Cell adhesion	6	965	0.97	0.77	0.0021	9606.ENSP00000304408,9606.ENSP00000353582,9606.ENSP00000363921,9606.ENSP00000374309,9606.ENSP00000385636,9606.ENSP00000495360	COL3A1,NRP2,PARD3,LAMA1,OBSL1,CTNNB1
GO Process	GO:0021536	Diencephalon development	3	77	1.77	1.25	0.0021	9606.ENSP00000249373,9606.ENSP00000353582,9606.ENSP00000495360	SMO,NRP2,CTNNB1
GO Process	GO:0060341	Regulation of cellular localization	6	963	0.98	0.77	0.0021	9606.ENSP00000249373,9606.ENSP00000263025,9606.ENSP00000269571,9606.ENSP00000298910,9606.ENSP00000467141,9606.ENSP00000495360	SMO,MAPK3,ERBB2,LRRK2,TTN,CTNNB1
GO Process	GO:0097305	Response to alcohol	4	252	1.38	1.06	0.0021	9606.ENSP00000249373,9606.ENSP00000332164,9606.ENSP00000422591,9606.ENSP00000495360	SMO,SLIT3,SLIT2,CTNNB1
GO Process	GO:0009967	Positive regulation of signal transduction	7	1525	0.84	0.66	0.0022	9606.ENSP00000249373,9606.ENSP00000263025,9606.ENSP00000269571,9606.ENSP00000298910,9606.ENSP00000304408,9606.ENSP00000374309,9606.ENSP00000495360	SMO,MAPK3,ERBB2,LRRK2,COL3A1,LAMA1,CTNNB1
GO Process	GO:0014032	Neural crest cell development	3	81	1.75	1.22	0.0024	9606.ENSP00000249373,9606.ENSP00000263025,9606.ENSP00000353582	SMO,MAPK3,NRP2
GO Process	GO:1901700	Response to oxygen-containing compound	7	1547	0.84	0.65	0.0024	9606.ENSP00000249373,9606.ENSP00000263025,9606.ENSP00000298910,9606.ENSP00000304408,9606.ENSP00000332164,9606.ENSP00000422591,9606.ENSP00000495360	SMO,MAPK3,LRRK2,COL3A1,SLIT3,SLIT2,CTNNB1
GO Process	GO:0031399	Regulation of protein modification process	7	1560	0.83	0.64	0.0025	9606.ENSP00000263025,9606.ENSP00000269571,9606.ENSP00000298910,9606.ENSP00000363921,9606.ENSP00000422591,9606.ENSP00000467141,9606.ENSP00000495360	MAPK3,ERBB2,LRRK2,PARD3,SLIT2,TTN,CTNNB1
GO Process	GO:0061549	Sympathetic ganglion development	2	9	2.53	1.35	0.0025	9606.ENSP00000353582,9606.ENSP00000495360	NRP2,CTNNB1
GO Process	GO:0071417	Cellular response to organonitrogen compound	5	574	1.12	0.87	0.0025	9606.ENSP00000263025,9606.ENSP00000298910,9606.ENSP00000304408,9606.ENSP00000422591,9606.ENSP00000495360	MAPK3,LRRK2,COL3A1,SLIT2,CTNNB1
GO Process	GO:0042692	Muscle cell differentiation	4	269	1.35	1.02	0.0026	9606.ENSP00000249373,9606.ENSP00000385636,9606.ENSP00000467141,9606.ENSP00000495360	SMO,OBSL1,TTN,CTNNB1
GO Process	GO:0045595	Regulation of cell differentiation	7	1582	0.83	0.63	0.0027	9606.ENSP00000249373,9606.ENSP00000269571,9606.ENSP00000298910,9606.ENSP00000374309,9606.ENSP00000385636,9606.ENSP00000422591,9606.ENSP00000495360	SMO,ERBB2,LRRK2,LAMA1,OBSL1,SLIT2,CTNNB1
GO Process	GO:0060993	Kidney morphogenesis	3	89	1.71	1.17	0.0029	9606.ENSP00000249373,9606.ENSP00000298910,9606.ENSP00000495360	SMO,LRRK2,CTNNB1
GO Process	GO:1901701	Cellular response to oxygen-containing compound	6	1057	0.93	0.71	0.0032	9606.ENSP00000249373,9606.ENSP00000263025,9606.ENSP00000298910,9606.ENSP00000304408,9606.ENSP00000422591,9606.ENSP00000495360	SMO,MAPK3,LRRK2,COL3A1,SLIT2,CTNNB1
GO Process	GO:0001822	Kidney development	4	296	1.31	0.96	0.0035	9606.ENSP00000249373,9606.ENSP00000298910,9606.ENSP00000422591,9606.ENSP00000495360	SMO,LRRK2,SLIT2,CTNNB1
GO Process	GO:0042127	Regulation of cell population proliferation	7	1669	0.8	0.6	0.0035	9606.ENSP00000249373,9606.ENSP00000263025,9606.ENSP00000269571,9606.ENSP00000298910,9606.ENSP00000332164,9606.ENSP00000353582,9606.ENSP00000495360	SMO,MAPK3,ERBB2,LRRK2,SLIT3,NRP2,CTNNB1
GO Process	GO:0050808	Synapse organization	4	298	1.31	0.95	0.0035	9606.ENSP00000269571,9606.ENSP00000298910,9606.ENSP00000385636,9606.ENSP00000495360	ERBB2,LRRK2,OBSL1,CTNNB1
GO Process	GO:0001932	Regulation of protein phosphorylation	6	1108	0.91	0.68	0.0038	9606.ENSP00000263025,9606.ENSP00000269571,9606.ENSP00000298910,9606.ENSP00000363921,9606.ENSP00000422591,9606.ENSP00000467141	MAPK3,ERBB2,LRRK2,PARD3,SLIT2,TTN
GO Process	GO:0007167	Enzyme-linked receptor protein signaling pathway	5	641	1.07	0.79	0.0038	9606.ENSP00000263025,9606.ENSP00000269571,9606.ENSP00000304408,9606.ENSP00000353582,9606.ENSP00000495360	MAPK3,ERBB2,COL3A1,NRP2,CTNNB1
GO Process	GO:0008219	Cell death	6	1118	0.91	0.67	0.004	9606.ENSP00000249373,9606.ENSP00000263025,9606.ENSP00000298910,9606.ENSP00000332164,9606.ENSP00000422591,9606.ENSP00000495360	SMO,MAPK3,LRRK2,SLIT3,SLIT2,CTNNB1
GO Process	GO:0060562	Epithelial tube morphogenesis	4	315	1.28	0.92	0.0041	9606.ENSP00000249373,9606.ENSP00000374309,9606.ENSP00000422591,9606.ENSP00000495360	SMO,LAMA1,SLIT2,CTNNB1
GO Process	GO:0010628	Positive regulation of gene expression	6	1146	0.9	0.66	0.0044	9606.ENSP00000249373,9606.ENSP00000263025,9606.ENSP00000269571,9606.ENSP00000298910,9606.ENSP00000467141,9606.ENSP00000495360	SMO,MAPK3,ERBB2,LRRK2,TTN,CTNNB1
GO Process	GO:0050793	Regulation of developmental process	8	2492	0.69	0.51	0.0044	9606.ENSP00000249373,9606.ENSP00000269571,9606.ENSP00000298910,9606.ENSP00000363921,9606.ENSP00000374309,9606.ENSP00000385636,9606.ENSP00000422591,9606.ENSP00000495360	SMO,ERBB2,LRRK2,PARD3,LAMA1,OBSL1,SLIT2,CTNNB1
GO Process	GO:0060537	Muscle tissue development	4	323	1.27	0.91	0.0044	9606.ENSP00000249373,9606.ENSP00000304408,9606.ENSP00000385636,9606.ENSP00000467141	SMO,COL3A1,OBSL1,TTN
GO Process	GO:0031058	Positive regulation of histone modification	3	111	1.61	1.05	0.0047	9606.ENSP00000263025,9606.ENSP00000298910,9606.ENSP00000495360	MAPK3,LRRK2,CTNNB1
GO Process	GO:0021761	Limbic system development	3	113	1.6	1.04	0.0049	9606.ENSP00000249373,9606.ENSP00000353582,9606.ENSP00000495360	SMO,NRP2,CTNNB1
GO Process	GO:0021819	Layer formation in cerebral cortex	2	15	2.31	1.18	0.0049	9606.ENSP00000304408,9606.ENSP00000495360	COL3A1,CTNNB1
GO Process	GO:0035051	Cardiocyte differentiation	3	113	1.6	1.04	0.0049	9606.ENSP00000263025,9606.ENSP00000385636,9606.ENSP00000467141	MAPK3,OBSL1,TTN
GO Process	GO:0032386	Regulation of intracellular transport	4	341	1.25	0.87	0.0052	9606.ENSP00000249373,9606.ENSP00000263025,9606.ENSP00000269571,9606.ENSP00000298910	SMO,MAPK3,ERBB2,LRRK2
GO Process	GO:0036211	Protein modification process	8	2674	0.66	0.47	0.0068	9606.ENSP00000263025,9606.ENSP00000269571,9606.ENSP00000298910,9606.ENSP00000304408,9606.ENSP00000353582,9606.ENSP00000374309,9606.ENSP00000467141,9606.ENSP00000495360	MAPK3,ERBB2,LRRK2,COL3A1,NRP2,LAMA1,TTN,CTNNB1
GO Process	GO:0048565	Digestive tract development	3	131	1.54	0.96	0.0072	9606.ENSP00000249373,9606.ENSP00000304408,9606.ENSP00000495360	SMO,COL3A1,CTNNB1
GO Process	GO:0051098	Regulation of binding	4	375	1.21	0.81	0.0072	9606.ENSP00000249373,9606.ENSP00000263025,9606.ENSP00000298910,9606.ENSP00000495360	SMO,MAPK3,LRRK2,CTNNB1
GO Process	GO:0055003	Cardiac myofibril assembly	2	19	2.2	1.09	0.0072	9606.ENSP00000385636,9606.ENSP00000467141	OBSL1,TTN
GO Process	GO:0048754	Branching morphogenesis of an epithelial tube	3	134	1.53	0.95	0.0075	9606.ENSP00000374309,9606.ENSP00000422591,9606.ENSP00000495360	LAMA1,SLIT2,CTNNB1
GO Process	GO:0072073	Kidney epithelium development	3	136	1.52	0.94	0.0078	9606.ENSP00000249373,9606.ENSP00000422591,9606.ENSP00000495360	SMO,SLIT2,CTNNB1
GO Process	GO:0001764	Neuron migration	3	138	1.52	0.93	0.0081	9606.ENSP00000304408,9606.ENSP00000353582,9606.ENSP00000495360	COL3A1,NRP2,CTNNB1
GO Process	GO:0048745	Smooth muscle tissue development	2	22	2.14	1.04	0.009	9606.ENSP00000249373,9606.ENSP00000304408	SMO,COL3A1
GO Process	GO:0002053	Positive regulation of mesenchymal cell proliferation	2	23	2.12	1.02	0.0097	9606.ENSP00000249373,9606.ENSP00000495360	SMO,CTNNB1
GO Process	GO:0033993	Response to lipid	5	827	0.96	0.64	0.0104	9606.ENSP00000249373,9606.ENSP00000263025,9606.ENSP00000332164,9606.ENSP00000422591,9606.ENSP00000495360	SMO,MAPK3,SLIT3,SLIT2,CTNNB1
GO Process	GO:0048732	Gland development	4	419	1.16	0.74	0.0104	9606.ENSP00000249373,9606.ENSP00000263025,9606.ENSP00000374309,9606.ENSP00000495360	SMO,MAPK3,LAMA1,CTNNB1
GO Process	GO:0021854	Hypothalamus development	2	25	2.08	0.99	0.0111	9606.ENSP00000353582,9606.ENSP00000495360	NRP2,CTNNB1
GO Process	GO:0002683	Negative regulation of immune system process	4	433	1.15	0.73	0.0115	9606.ENSP00000269571,9606.ENSP00000304408,9606.ENSP00000422591,9606.ENSP00000495360	ERBB2,COL3A1,SLIT2,CTNNB1
GO Process	GO:0032880	Regulation of protein localization	5	852	0.95	0.62	0.0115	9606.ENSP00000249373,9606.ENSP00000269571,9606.ENSP00000298910,9606.ENSP00000467141,9606.ENSP00000495360	SMO,ERBB2,LRRK2,TTN,CTNNB1
GO Process	GO:0055001	Muscle cell development	3	160	1.45	0.85	0.0115	9606.ENSP00000249373,9606.ENSP00000385636,9606.ENSP00000467141	SMO,OBSL1,TTN
GO Process	GO:0060441	Epithelial tube branching involved in lung morphogenesis	2	26	2.07	0.98	0.0116	9606.ENSP00000374309,9606.ENSP00000495360	LAMA1,CTNNB1
GO Process	GO:0002052	Positive regulation of neuroblast proliferation	2	27	2.05	0.96	0.0122	9606.ENSP00000249373,9606.ENSP00000495360	SMO,CTNNB1
GO Process	GO:0051100	Negative regulation of binding	3	164	1.44	0.84	0.0122	9606.ENSP00000249373,9606.ENSP00000263025,9606.ENSP00000298910	SMO,MAPK3,LRRK2
GO Process	GO:0002682	Regulation of immune system process	6	1438	0.8	0.53	0.0124	9606.ENSP00000263025,9606.ENSP00000269571,9606.ENSP00000298910,9606.ENSP00000304408,9606.ENSP00000422591,9606.ENSP00000495360	MAPK3,ERBB2,LRRK2,COL3A1,SLIT2,CTNNB1
GO Process	GO:0045597	Positive regulation of cell differentiation	5	876	0.94	0.61	0.0124	9606.ENSP00000249373,9606.ENSP00000374309,9606.ENSP00000385636,9606.ENSP00000422591,9606.ENSP00000495360	SMO,LAMA1,OBSL1,SLIT2,CTNNB1
GO Process	GO:0051216	Cartilage development	3	167	1.43	0.83	0.0124	9606.ENSP00000263025,9606.ENSP00000304408,9606.ENSP00000495360	MAPK3,COL3A1,CTNNB1
GO Process	GO:0003338	Metanephros morphogenesis	2	28	2.03	0.96	0.0126	9606.ENSP00000249373,9606.ENSP00000495360	SMO,CTNNB1
GO Process	GO:1903649	Regulation of cytoplasmic transport	2	28	2.03	0.96	0.0126	9606.ENSP00000263025,9606.ENSP00000298910	MAPK3,LRRK2
GO Process	GO:0018193	Peptidyl-amino acid modification	5	900	0.93	0.59	0.0137	9606.ENSP00000263025,9606.ENSP00000269571,9606.ENSP00000298910,9606.ENSP00000353582,9606.ENSP00000467141	MAPK3,ERBB2,LRRK2,NRP2,TTN
GO Process	GO:0021953	Central nervous system neuron differentiation	3	175	1.41	0.81	0.0138	9606.ENSP00000249373,9606.ENSP00000353582,9606.ENSP00000422591	SMO,NRP2,SLIT2
GO Process	GO:0008045	Motor neuron axon guidance	2	30	2	0.93	0.014	9606.ENSP00000269571,9606.ENSP00000422591	ERBB2,SLIT2
GO Process	GO:0051338	Regulation of transferase activity	5	912	0.92	0.59	0.0143	9606.ENSP00000263025,9606.ENSP00000269571,9606.ENSP00000298910,9606.ENSP00000467141,9606.ENSP00000495360	MAPK3,ERBB2,LRRK2,TTN,CTNNB1
GO Process	GO:0031069	Hair follicle morphogenesis	2	31	1.99	0.92	0.0147	9606.ENSP00000249373,9606.ENSP00000495360	SMO,CTNNB1
GO Process	GO:0051240	Positive regulation of multicellular organismal process	6	1505	0.78	0.51	0.015	9606.ENSP00000249373,9606.ENSP00000298910,9606.ENSP00000363921,9606.ENSP00000385636,9606.ENSP00000422591,9606.ENSP00000495360	SMO,LRRK2,PARD3,OBSL1,SLIT2,CTNNB1
GO Process	GO:0043410	Positive regulation of MAPK cascade	4	481	1.1	0.67	0.0151	9606.ENSP00000263025,9606.ENSP00000269571,9606.ENSP00000298910,9606.ENSP00000495360	MAPK3,ERBB2,LRRK2,CTNNB1
GO Process	GO:0003180	Aortic valve morphogenesis	2	32	1.98	0.91	0.0154	9606.ENSP00000332164,9606.ENSP00000422591	SLIT3,SLIT2
GO Process	GO:0035556	Intracellular signal transduction	6	1518	0.78	0.5	0.0155	9606.ENSP00000249373,9606.ENSP00000263025,9606.ENSP00000269571,9606.ENSP00000298910,9606.ENSP00000467141,9606.ENSP00000495360	SMO,MAPK3,ERBB2,LRRK2,TTN,CTNNB1
GO Process	GO:0008284	Positive regulation of cell population proliferation	5	945	0.9	0.57	0.0163	9606.ENSP00000249373,9606.ENSP00000263025,9606.ENSP00000269571,9606.ENSP00000353582,9606.ENSP00000495360	SMO,MAPK3,ERBB2,NRP2,CTNNB1
GO Process	GO:0046777	Protein autophosphorylation	3	189	1.38	0.77	0.0164	9606.ENSP00000263025,9606.ENSP00000269571,9606.ENSP00000298910	MAPK3,ERBB2,LRRK2
GO Process	GO:0032212	Positive regulation of telomere maintenance via telomerase	2	34	1.95	0.89	0.0169	9606.ENSP00000263025,9606.ENSP00000495360	MAPK3,CTNNB1
GO Process	GO:0051223	Regulation of protein transport	4	503	1.08	0.65	0.0169	9606.ENSP00000249373,9606.ENSP00000269571,9606.ENSP00000298910,9606.ENSP00000467141	SMO,ERBB2,LRRK2,TTN
GO Process	GO:0051973	Positive regulation of telomerase activity	2	34	1.95	0.89	0.0169	9606.ENSP00000263025,9606.ENSP00000495360	MAPK3,CTNNB1
GO Process	GO:0071542	Dopaminergic neuron differentiation	2	34	1.95	0.89	0.0169	9606.ENSP00000249373,9606.ENSP00000495360	SMO,CTNNB1
GO Process	GO:0090162	Establishment of epithelial cell polarity	2	34	1.95	0.89	0.0169	9606.ENSP00000363921,9606.ENSP00000374309	PARD3,LAMA1
GO Process	GO:0031400	Negative regulation of protein modification process	4	506	1.08	0.65	0.0172	9606.ENSP00000298910,9606.ENSP00000363921,9606.ENSP00000422591,9606.ENSP00000495360	LRRK2,PARD3,SLIT2,CTNNB1
GO Process	GO:0071407	Cellular response to organic cyclic compound	4	508	1.08	0.65	0.0173	9606.ENSP00000249373,9606.ENSP00000263025,9606.ENSP00000298910,9606.ENSP00000495360	SMO,MAPK3,LRRK2,CTNNB1
GO Process	GO:0001667	Ameboidal-type cell migration	3	197	1.36	0.76	0.0176	9606.ENSP00000249373,9606.ENSP00000353582,9606.ENSP00000422591	SMO,NRP2,SLIT2
GO Process	GO:1905332	Positive regulation of morphogenesis of an epithelium	2	36	1.93	0.87	0.0179	9606.ENSP00000249373,9606.ENSP00000495360	SMO,CTNNB1
GO Process	GO:0051146	Striated muscle cell differentiation	3	204	1.35	0.74	0.019	9606.ENSP00000249373,9606.ENSP00000385636,9606.ENSP00000467141	SMO,OBSL1,TTN
GO Process	GO:1902533	Positive regulation of intracellular signal transduction	5	997	0.88	0.54	0.0193	9606.ENSP00000263025,9606.ENSP00000269571,9606.ENSP00000298910,9606.ENSP00000304408,9606.ENSP00000495360	MAPK3,ERBB2,LRRK2,COL3A1,CTNNB1
GO Process	GO:0009612	Response to mechanical stimulus	3	214	1.33	0.71	0.0215	9606.ENSP00000263025,9606.ENSP00000467141,9606.ENSP00000495360	MAPK3,TTN,CTNNB1
GO Process	GO:0060412	Ventricular septum morphogenesis	2	41	1.87	0.82	0.022	9606.ENSP00000332164,9606.ENSP00000422591	SLIT3,SLIT2
GO Process	GO:0000165	MAPK cascade	3	219	1.32	0.7	0.0227	9606.ENSP00000263025,9606.ENSP00000298910,9606.ENSP00000495360	MAPK3,LRRK2,CTNNB1
GO Process	GO:0006915	Apoptotic process	5	1041	0.86	0.52	0.0228	9606.ENSP00000249373,9606.ENSP00000263025,9606.ENSP00000332164,9606.ENSP00000422591,9606.ENSP00000495360	SMO,MAPK3,SLIT3,SLIT2,CTNNB1
GO Process	GO:0007528	Neuromuscular junction development	2	42	1.86	0.81	0.0228	9606.ENSP00000269571,9606.ENSP00000298910	ERBB2,LRRK2
GO Process	GO:0009790	Embryo development	5	1049	0.86	0.52	0.0234	9606.ENSP00000249373,9606.ENSP00000263025,9606.ENSP00000304408,9606.ENSP00000353582,9606.ENSP00000495360	SMO,MAPK3,COL3A1,NRP2,CTNNB1
GO Process	GO:0051130	Positive regulation of cellular component organization	5	1049	0.86	0.52	0.0234	9606.ENSP00000263025,9606.ENSP00000298910,9606.ENSP00000385636,9606.ENSP00000422591,9606.ENSP00000495360	MAPK3,LRRK2,OBSL1,SLIT2,CTNNB1
GO Process	GO:0040017	Positive regulation of locomotion	4	570	1.03	0.59	0.0246	9606.ENSP00000249373,9606.ENSP00000263025,9606.ENSP00000353582,9606.ENSP00000422591	SMO,MAPK3,NRP2,SLIT2
GO Process	GO:0007423	Sensory organ development	4	577	1.02	0.58	0.0257	9606.ENSP00000263025,9606.ENSP00000374309,9606.ENSP00000385636,9606.ENSP00000495360	MAPK3,LAMA1,OBSL1,CTNNB1
GO Process	GO:0033157	Regulation of intracellular protein transport	3	231	1.29	0.68	0.0257	9606.ENSP00000249373,9606.ENSP00000269571,9606.ENSP00000298910	SMO,ERBB2,LRRK2
GO Process	GO:0070849	Response to epidermal growth factor	2	46	1.82	0.78	0.0262	9606.ENSP00000263025,9606.ENSP00000269571	MAPK3,ERBB2
GO Process	GO:1903202	Negative regulation of oxidative stress-induced cell death	2	46	1.82	0.78	0.0262	9606.ENSP00000298910,9606.ENSP00000495360	LRRK2,CTNNB1
GO Process	GO:1902531	Regulation of intracellular signal transduction	6	1726	0.72	0.44	0.0264	9606.ENSP00000263025,9606.ENSP00000269571,9606.ENSP00000298910,9606.ENSP00000304408,9606.ENSP00000422591,9606.ENSP00000495360	MAPK3,ERBB2,LRRK2,COL3A1,SLIT2,CTNNB1
GO Process	GO:0051347	Positive regulation of transferase activity	4	586	1.01	0.57	0.0265	9606.ENSP00000263025,9606.ENSP00000269571,9606.ENSP00000298910,9606.ENSP00000495360	MAPK3,ERBB2,LRRK2,CTNNB1
GO Process	GO:0001894	Tissue homeostasis	3	238	1.28	0.67	0.0272	9606.ENSP00000249373,9606.ENSP00000304408,9606.ENSP00000495360	SMO,COL3A1,CTNNB1
GO Process	GO:0030857	Negative regulation of epithelial cell differentiation	2	48	1.8	0.77	0.0278	9606.ENSP00000249373,9606.ENSP00000495360	SMO,CTNNB1
GO Process	GO:0031641	Regulation of myelination	2	48	1.8	0.77	0.0278	9606.ENSP00000363921,9606.ENSP00000495360	PARD3,CTNNB1
GO Process	GO:0048538	Thymus development	2	49	1.79	0.76	0.0285	9606.ENSP00000263025,9606.ENSP00000495360	MAPK3,CTNNB1
GO Process	GO:0051049	Regulation of transport	6	1763	0.71	0.43	0.0288	9606.ENSP00000249373,9606.ENSP00000263025,9606.ENSP00000269571,9606.ENSP00000298910,9606.ENSP00000467141,9606.ENSP00000495360	SMO,MAPK3,ERBB2,LRRK2,TTN,CTNNB1
GO Process	GO:0007405	Neuroblast proliferation	2	50	1.78	0.75	0.0294	9606.ENSP00000249373,9606.ENSP00000495360	SMO,CTNNB1
GO Process	GO:0050794	Regulation of cellular process	13	11025	0.25	0.23	0.0297	9606.ENSP00000249373,9606.ENSP00000263025,9606.ENSP00000269571,9606.ENSP00000298910,9606.ENSP00000304408,9606.ENSP00000332164,9606.ENSP00000353582,9606.ENSP00000363921,9606.ENSP00000374309,9606.ENSP00000385636,9606.ENSP00000422591,9606.ENSP00000467141,9606.ENSP00000495360	SMO,MAPK3,ERBB2,LRRK2,COL3A1,SLIT3,NRP2,PARD3,LAMA1,OBSL1,SLIT2,TTN,CTNNB1
GO Process	GO:0045197	Establishment or maintenance of epithelial cell apical/basal polarity	2	51	1.77	0.75	0.0303	9606.ENSP00000363921,9606.ENSP00000374309	PARD3,LAMA1
GO Process	GO:0071622	Regulation of granulocyte chemotaxis	2	52	1.77	0.74	0.0312	9606.ENSP00000263025,9606.ENSP00000422591	MAPK3,SLIT2
GO Process	GO:0043588	Skin development	3	266	1.23	0.61	0.0352	9606.ENSP00000249373,9606.ENSP00000304408,9606.ENSP00000495360	SMO,COL3A1,CTNNB1
GO Process	GO:0001755	Neural crest cell migration	2	57	1.73	0.71	0.0361	9606.ENSP00000249373,9606.ENSP00000353582	SMO,NRP2
GO Process	GO:0070663	Regulation of leukocyte proliferation	3	271	1.22	0.61	0.0366	9606.ENSP00000263025,9606.ENSP00000269571,9606.ENSP00000495360	MAPK3,ERBB2,CTNNB1
GO Process	GO:0033043	Regulation of organelle organization	5	1190	0.8	0.45	0.0369	9606.ENSP00000263025,9606.ENSP00000298910,9606.ENSP00000385636,9606.ENSP00000422591,9606.ENSP00000495360	MAPK3,LRRK2,OBSL1,SLIT2,CTNNB1
GO Process	GO:0034329	Cell junction assembly	3	273	1.22	0.6	0.037	9606.ENSP00000363921,9606.ENSP00000385636,9606.ENSP00000495360	PARD3,OBSL1,CTNNB1
GO Process	GO:0090596	Sensory organ morphogenesis	3	276	1.22	0.6	0.0378	9606.ENSP00000263025,9606.ENSP00000385636,9606.ENSP00000495360	MAPK3,OBSL1,CTNNB1
GO Process	GO:0040008	Regulation of growth	4	671	0.96	0.51	0.0395	9606.ENSP00000249373,9606.ENSP00000269571,9606.ENSP00000332164,9606.ENSP00000422591	SMO,ERBB2,SLIT3,SLIT2
GO Process	GO:0007548	Sex differentiation	3	282	1.21	0.59	0.0397	9606.ENSP00000332164,9606.ENSP00000422591,9606.ENSP00000495360	SLIT3,SLIT2,CTNNB1
GO Process	GO:0048708	Astrocyte differentiation	2	61	1.7	0.68	0.0397	9606.ENSP00000249373,9606.ENSP00000263025	SMO,MAPK3
GO Process	GO:0033077	T cell differentiation in thymus	2	63	1.68	0.67	0.0418	9606.ENSP00000269571,9606.ENSP00000495360	ERBB2,CTNNB1
GO Process	GO:0001775	Cell activation	4	693	0.94	0.49	0.0433	9606.ENSP00000249373,9606.ENSP00000269571,9606.ENSP00000304408,9606.ENSP00000495360	SMO,ERBB2,COL3A1,CTNNB1
GO Process	GO:0002067	Glandular epithelial cell differentiation	2	65	1.67	0.66	0.0436	9606.ENSP00000249373,9606.ENSP00000495360	SMO,CTNNB1
GO Process	GO:0048562	Embryonic organ morphogenesis	3	300	1.18	0.56	0.0455	9606.ENSP00000249373,9606.ENSP00000263025,9606.ENSP00000495360	SMO,MAPK3,CTNNB1
GO Process	GO:0007517	Muscle organ development	3	303	1.18	0.56	0.0464	9606.ENSP00000249373,9606.ENSP00000304408,9606.ENSP00000467141	SMO,COL3A1,TTN
GO Process	GO:0008283	Cell population proliferation	4	712	0.93	0.48	0.0464	9606.ENSP00000249373,9606.ENSP00000269571,9606.ENSP00000304408,9606.ENSP00000495360	SMO,ERBB2,COL3A1,CTNNB1
GO Process	GO:0051222	Positive regulation of protein transport	3	303	1.18	0.56	0.0464	9606.ENSP00000249373,9606.ENSP00000269571,9606.ENSP00000467141	SMO,ERBB2,TTN
GO Process	GO:0001570	Vasculogenesis	2	70	1.64	0.64	0.0485	9606.ENSP00000249373,9606.ENSP00000495360	SMO,CTNNB1
GO Process	GO:0060415	Muscle tissue morphogenesis	2	70	1.64	0.64	0.0485	9606.ENSP00000304408,9606.ENSP00000467141	COL3A1,TTN

## Sheet: GO component
GO Component	GO:0098590	Plasma membrane region	7	1237	0.93	0.63	0.0098	9606.ENSP00000249373,9606.ENSP00000263025,9606.ENSP00000269571,9606.ENSP00000298910,9606.ENSP00000353582,9606.ENSP00000363921,9606.ENSP00000495360	SMO,MAPK3,ERBB2,LRRK2,NRP2,PARD3,CTNNB1
GO Component	GO:0005901	Caveola	3	78	1.77	0.84	0.019	9606.ENSP00000263025,9606.ENSP00000298910,9606.ENSP00000495360	MAPK3,LRRK2,CTNNB1
GO Component	GO:1990909	Wnt signalosome	2	13	2.37	0.8	0.0286	9606.ENSP00000298910,9606.ENSP00000495360	LRRK2,CTNNB1
GO Component	GO:0030018	Z disc	3	131	1.54	0.69	0.0342	9606.ENSP00000385636,9606.ENSP00000467141,9606.ENSP00000495360	OBSL1,TTN,CTNNB1
GO Component	GO:0030054	Cell junction	7	2115	0.7	0.41	0.0363	9606.ENSP00000263025,9606.ENSP00000298910,9606.ENSP00000353582,9606.ENSP00000363921,9606.ENSP00000374309,9606.ENSP00000385636,9606.ENSP00000495360	MAPK3,LRRK2,NRP2,PARD3,LAMA1,OBSL1,CTNNB1
GO Component	GO:0031430	M band	2	24	2.1	0.74	0.0363	9606.ENSP00000385636,9606.ENSP00000467141	OBSL1,TTN
GO Component	GO:0070161	Anchoring junction	6	1325	0.84	0.47	0.0363	9606.ENSP00000263025,9606.ENSP00000298910,9606.ENSP00000363921,9606.ENSP00000374309,9606.ENSP00000385636,9606.ENSP00000495360	MAPK3,LRRK2,PARD3,LAMA1,OBSL1,CTNNB1

## Sheet: Reference
#term ID	term description	observed gene count	background gene count	strength	signal	false discovery rate	matching proteins in your network (IDs)	matching proteins in your network (labels)
PMID:18613964	(2008) Susceptibility to glaucoma: differential comparison of the astrocyte transcriptome from glaucomatous African American and Caucasian American donors.	6	82	2.04	2.02	5.67e-05	9606.ENSP00000263025,9606.ENSP00000269571,9606.ENSP00000332164,9606.ENSP00000363921,9606.ENSP00000422591,9606.ENSP00000495360	MAPK3,ERBB2,SLIT3,PARD3,SLIT2,CTNNB1
PMID:18663140	(2008) Genetic control of cell morphogenesis during Drosophila melanogaster cardiac tube formation.	4	11	2.74	1.77	0.00039	9606.ENSP00000332164,9606.ENSP00000363921,9606.ENSP00000422591,9606.ENSP00000495360	SLIT3,PARD3,SLIT2,CTNNB1
PMID:35384329	(2022) Genomic clonal evolution correlated with phenotype and prognosis in gastric cancer.	4	15	2.61	1.75	0.0004	9606.ENSP00000269571,9606.ENSP00000332164,9606.ENSP00000422591,9606.ENSP00000467141	ERBB2,SLIT3,SLIT2,TTN
PMID:32238796	(2020) Connection between SOX7 Expression and Breast Cancer Prognosis.	4	16	2.58	1.75	0.0004	9606.ENSP00000269571,9606.ENSP00000332164,9606.ENSP00000422591,9606.ENSP00000495360	ERBB2,SLIT3,SLIT2,CTNNB1
PMID:30680600	(2019) Current perspectives of cancer-associated fibroblast in therapeutic resistance: potential mechanism and future strategy.	5	61	2.09	1.66	0.0004	9606.ENSP00000249373,9606.ENSP00000269571,9606.ENSP00000332164,9606.ENSP00000422591,9606.ENSP00000495360	SMO,ERBB2,SLIT3,SLIT2,CTNNB1
PMID:31206012	(2019) Molecular Neuropathology in Practice: Clinical Profiling and Integrative Analysis of Molecular Alterations in Glioblastoma.	6	143	1.8	1.55	0.0004	9606.ENSP00000263025,9606.ENSP00000269571,9606.ENSP00000298910,9606.ENSP00000332164,9606.ENSP00000422591,9606.ENSP00000495360	MAPK3,ERBB2,LRRK2,SLIT3,SLIT2,CTNNB1
PMID:25605242	(2015) Slit2Robo1 signaling promotes intestinal tumorigenesis through Src-mediated activation of the Wntbeta-catenin pathway.	4	17	2.55	1.75	0.0004	9606.ENSP00000269571,9606.ENSP00000332164,9606.ENSP00000422591,9606.ENSP00000495360	ERBB2,SLIT3,SLIT2,CTNNB1
PMID:24752651	(2014) ROBO1, a tumor suppressor and critical molecular barrier for localized tumor cells to acquire invasive phenotype: study in African-American and Caucasian prostate cancer models.	4	14	2.64	1.76	0.0004	9606.ENSP00000269571,9606.ENSP00000332164,9606.ENSP00000422591,9606.ENSP00000495360	ERBB2,SLIT3,SLIT2,CTNNB1
PMID:21801012	(2011) Neurogenesis at the brain-cerebrospinal fluid interface.	5	53	2.16	1.68	0.0004	9606.ENSP00000249373,9606.ENSP00000263025,9606.ENSP00000332164,9606.ENSP00000363921,9606.ENSP00000495360	SMO,MAPK3,SLIT3,PARD3,CTNNB1
PMID:35628336	(2022) MicroRNA-29a Manifests Multifaceted Features to Intensify Radiosensitivity, Escalate Apoptosis, and Revoke Cell Migration for Palliating Radioresistance-Enhanced Cervical Cancer Progression.	4	18	2.53	1.73	0.00042	9606.ENSP00000269571,9606.ENSP00000332164,9606.ENSP00000422591,9606.ENSP00000495360	ERBB2,SLIT3,SLIT2,CTNNB1
PMID:28966815	(2017) Neurovascular patterning cues and implications for central and peripheral neurological disease.	5	70	2.03	1.63	0.00042	9606.ENSP00000249373,9606.ENSP00000332164,9606.ENSP00000353582,9606.ENSP00000422591,9606.ENSP00000495360	SMO,SLIT3,NRP2,SLIT2,CTNNB1
PMID:23050142	(2012) The role of semaphorins and their receptors in gliomas.	5	73	2.02	1.62	0.00045	9606.ENSP00000263025,9606.ENSP00000269571,9606.ENSP00000332164,9606.ENSP00000353582,9606.ENSP00000422591	MAPK3,ERBB2,SLIT3,NRP2,SLIT2
PMID:25902832	(2015) Molecular characterization and targeted therapeutic approaches in breast cancer.	5	77	1.99	1.58	0.00051	9606.ENSP00000249373,9606.ENSP00000263025,9606.ENSP00000269571,9606.ENSP00000467141,9606.ENSP00000495360	SMO,MAPK3,ERBB2,TTN,CTNNB1
PMID:22948112	(2012) Neuropilins are multifunctional coreceptors involved in tumor initiation, growth, metastasis and immunity.	5	76	2	1.59	0.00051	9606.ENSP00000249373,9606.ENSP00000263025,9606.ENSP00000269571,9606.ENSP00000353582,9606.ENSP00000495360	SMO,MAPK3,ERBB2,NRP2,CTNNB1
PMID:25242263	(2015) USP33 mediates Slit-Robo signaling in inhibiting colorectal cancer cell migration.	4	22	2.44	1.66	0.00057	9606.ENSP00000263025,9606.ENSP00000332164,9606.ENSP00000422591,9606.ENSP00000495360	MAPK3,SLIT3,SLIT2,CTNNB1
PMID:26296979	(2015) Positive feedback loop of hepatoma-derived growth factor and beta-catenin promotes carcinogenesis of colorectal cancer.	4	22	2.44	1.66	0.00057	9606.ENSP00000263025,9606.ENSP00000332164,9606.ENSP00000422591,9606.ENSP00000495360	MAPK3,SLIT3,SLIT2,CTNNB1
PMID:18602006	(2008) Ligand binding by repeat proteins: natural and designed.	4	22	2.44	1.66	0.00057	9606.ENSP00000269571,9606.ENSP00000332164,9606.ENSP00000422591,9606.ENSP00000495360	ERBB2,SLIT3,SLIT2,CTNNB1
PMID:37763262	(2023) mRNA Abundance of Neurogenic Factors Correlates with Hearing Capacity in Auditory Brainstem Nuclei of the Rat.	5	91	1.92	1.53	0.00059	9606.ENSP00000269571,9606.ENSP00000332164,9606.ENSP00000353582,9606.ENSP00000363921,9606.ENSP00000422591	ERBB2,SLIT3,NRP2,PARD3,SLIT2
PMID:37961129	(2023) Comprehensive single cell aging atlas of mammary tissues reveals shared epigenomic and transcriptomic signatures of aging and cancer.	6	209	1.64	1.4	0.00059	9606.ENSP00000263025,9606.ENSP00000269571,9606.ENSP00000304408,9606.ENSP00000332164,9606.ENSP00000422591,9606.ENSP00000495360	MAPK3,ERBB2,COL3A1,SLIT3,SLIT2,CTNNB1
PMID:35550611	(2022) Migratory and anti-fibrotic programmes define the regenerative potential of human cardiac progenitors.	5	86	1.94	1.54	0.00059	9606.ENSP00000263025,9606.ENSP00000304408,9606.ENSP00000332164,9606.ENSP00000422591,9606.ENSP00000467141	MAPK3,COL3A1,SLIT3,SLIT2,TTN
PMID:33863385	(2021) Signaling pathways governing breast cancer stem cells behavior.	5	85	1.95	1.54	0.00059	9606.ENSP00000249373,9606.ENSP00000263025,9606.ENSP00000269571,9606.ENSP00000353582,9606.ENSP00000495360	SMO,MAPK3,ERBB2,NRP2,CTNNB1
PMID:32509555	(2020) Bone Cell Communication Factors Provide a New Therapeutic Strategy for Osteoporosis.	4	24	2.4	1.65	0.00059	9606.ENSP00000263025,9606.ENSP00000269571,9606.ENSP00000332164,9606.ENSP00000495360	MAPK3,ERBB2,SLIT3,CTNNB1
PMID:30896071	(2019) Reduced USP33 expression in gastric cancer decreases inhibitory effects of Slit2-Robo1 signalling on cell migration and EMT.	4	24	2.4	1.65	0.00059	9606.ENSP00000263025,9606.ENSP00000332164,9606.ENSP00000422591,9606.ENSP00000495360	MAPK3,SLIT3,SLIT2,CTNNB1
PMID:25904499	(2015) Nkx2.1-derived astrocytes and neurons together with Slit2 are indispensable for anterior commissure formation.	4	25	2.38	1.64	0.00059	9606.ENSP00000263025,9606.ENSP00000332164,9606.ENSP00000353582,9606.ENSP00000422591	MAPK3,SLIT3,NRP2,SLIT2
PMID:26440891	(2015) Mammary Stem Cell Self-Renewal Is Regulated by Slit2Robo1 Signaling through SNAI1 and mINSC.	4	24	2.4	1.65	0.00059	9606.ENSP00000269571,9606.ENSP00000332164,9606.ENSP00000422591,9606.ENSP00000495360	ERBB2,SLIT3,SLIT2,CTNNB1
PMID:26572553	(2015) High-throughput mRNA and miRNA profiling of epithelial-mesenchymal transition in MDCK cells.	5	84	1.96	1.54	0.00059	9606.ENSP00000249373,9606.ENSP00000263025,9606.ENSP00000332164,9606.ENSP00000422591,9606.ENSP00000495360	SMO,MAPK3,SLIT3,SLIT2,CTNNB1
PMID:20512592	(2010) Neurod1 regulates survival and formation of connections in mouse ear and brain.	4	25	2.38	1.64	0.00059	9606.ENSP00000269571,9606.ENSP00000332164,9606.ENSP00000353582,9606.ENSP00000422591	ERBB2,SLIT3,NRP2,SLIT2
PMID:38238740	(2024) Unraveling EGFR-TKI resistance in lung cancer with high PD-L1 or TMB in EGFR-sensitive mutations.	4	27	2.35	1.63	0.00062	9606.ENSP00000269571,9606.ENSP00000332164,9606.ENSP00000422591,9606.ENSP00000495360	ERBB2,SLIT3,SLIT2,CTNNB1
PMID:36232719	(2022) Chemoresistance-Related Stem Cell Signaling in Osteosarcoma and Its Plausible Contribution to Poor Therapeutic Response: A Discussion That Still Matters.	5	96	1.9	1.51	0.00062	9606.ENSP00000263025,9606.ENSP00000269571,9606.ENSP00000332164,9606.ENSP00000422591,9606.ENSP00000495360	MAPK3,ERBB2,SLIT3,SLIT2,CTNNB1
PMID:28240264	(2017) Overexpressing the novel autocrineendocrine adipokine WISP2 induces hyperplasia of the heart, white and brown adipose tissues and prevents insulin resistance.	4	28	2.34	1.63	0.00062	9606.ENSP00000263025,9606.ENSP00000332164,9606.ENSP00000422591,9606.ENSP00000495360	MAPK3,SLIT3,SLIT2,CTNNB1
PMID:26393880	(2015) MUC4-promoted neural invasion is mediated by the axon guidance factor Netrin-1 in PDAC.	4	27	2.35	1.63	0.00062	9606.ENSP00000269571,9606.ENSP00000332164,9606.ENSP00000422591,9606.ENSP00000495360	ERBB2,SLIT3,SLIT2,CTNNB1
PMID:29147412	(2015) Prognostic Value of Molecular Markers and Implication for Molecular Targeted Therapies in Nasopharyngeal Carcinoma: An Update in an Era of New Targeted Molecules Development.	5	93	1.91	1.52	0.00062	9606.ENSP00000263025,9606.ENSP00000269571,9606.ENSP00000332164,9606.ENSP00000422591,9606.ENSP00000495360	MAPK3,ERBB2,SLIT3,SLIT2,CTNNB1
PMID:22040912	(2012) Clinical relevance of Ephs and ephrins in cancer: lessons from breast, colorectal, and lung cancer profiling.	4	27	2.35	1.63	0.00062	9606.ENSP00000269571,9606.ENSP00000332164,9606.ENSP00000422591,9606.ENSP00000495360	ERBB2,SLIT3,SLIT2,CTNNB1
PMID:21834968	(2011) Transcriptome analysis of embryonic mammary cells reveals insights into mammary lineage establishment.	5	93	1.91	1.52	0.00062	9606.ENSP00000269571,9606.ENSP00000332164,9606.ENSP00000353582,9606.ENSP00000422591,9606.ENSP00000495360	ERBB2,SLIT3,NRP2,SLIT2,CTNNB1
PMID:30648543	(2019) The role of Slit2 as a tumor suppressor in thyroid cancer.	3	3	3.18	1.68	0.00064	9606.ENSP00000332164,9606.ENSP00000422591,9606.ENSP00000495360	SLIT3,SLIT2,CTNNB1
PMID:31308791	(2019) Axon Guidance Molecules Guiding Neuroinflammation.	4	29	2.32	1.62	0.00064	9606.ENSP00000263025,9606.ENSP00000332164,9606.ENSP00000422591,9606.ENSP00000495360	MAPK3,SLIT3,SLIT2,CTNNB1
PMID:25541635	(2015) Stem cells, progenitor cells, and lineage decisions in the ovary.	5	98	1.89	1.5	0.00064	9606.ENSP00000263025,9606.ENSP00000269571,9606.ENSP00000332164,9606.ENSP00000422591,9606.ENSP00000495360	MAPK3,ERBB2,SLIT3,SLIT2,CTNNB1
PMID:23042737	(2014) Gli3 controls corpus callosum formation by positioning midline guideposts during telencephalic patterning.	3	3	3.18	1.68	0.00064	9606.ENSP00000332164,9606.ENSP00000422591,9606.ENSP00000495360	SLIT3,SLIT2,CTNNB1
PMID:24866031	(2014) The functional diversity of essential genes required for mammalian cardiac development.	5	100	1.88	1.5	0.00064	9606.ENSP00000263025,9606.ENSP00000269571,9606.ENSP00000332164,9606.ENSP00000467141,9606.ENSP00000495360	MAPK3,ERBB2,SLIT3,TTN,CTNNB1
PMID:25403427	(2014) The molecular significance of methylated BRCA1 promoter in white blood cells of cancer-free females.	4	30	2.31	1.61	0.00064	9606.ENSP00000263025,9606.ENSP00000269571,9606.ENSP00000332164,9606.ENSP00000422591	MAPK3,ERBB2,SLIT3,SLIT2
PMID:23933755	(2013) Slit2 expression and its correlation with subcellular localization of beta-catenin in gastric cancer.	3	3	3.18	1.68	0.00064	9606.ENSP00000332164,9606.ENSP00000422591,9606.ENSP00000495360	SLIT3,SLIT2,CTNNB1
PMID:22826604	(2012) Activation of Robo1 signaling of breast cancer cells by Slit2 from stromal fibroblast restrains tumorigenesis via blocking PI3KAktbeta-catenin pathway.	4	29	2.32	1.62	0.00064	9606.ENSP00000269571,9606.ENSP00000332164,9606.ENSP00000422591,9606.ENSP00000495360	ERBB2,SLIT3,SLIT2,CTNNB1
PMID:37270490	(2023) Transcriptome sequencing and network pharmacology-based approach to reveal the effect and mechanism of Ji Chuan Jian against Parkinsons disease.	4	31	2.29	1.59	0.0007	9606.ENSP00000263025,9606.ENSP00000269571,9606.ENSP00000298910,9606.ENSP00000495360	MAPK3,ERBB2,LRRK2,CTNNB1
PMID:29757932	(2018) SOX7 Target Genes and Their Contribution to Its Tumor Suppressive Function.	4	31	2.29	1.59	0.0007	9606.ENSP00000332164,9606.ENSP00000374309,9606.ENSP00000422591,9606.ENSP00000495360	SLIT3,LAMA1,SLIT2,CTNNB1
PMID:21435552	(2011) Cilia in the CNS: the quiet organelle claims center stage.	4	31	2.29	1.59	0.0007	9606.ENSP00000249373,9606.ENSP00000332164,9606.ENSP00000422591,9606.ENSP00000495360	SMO,SLIT3,SLIT2,CTNNB1
PMID:28409313	(2017) Extracellular Regulation of the Mitotic Spindle and Fate Determinants Driving Asymmetric Cell Division.	4	32	2.28	1.58	0.00073	9606.ENSP00000249373,9606.ENSP00000332164,9606.ENSP00000422591,9606.ENSP00000495360	SMO,SLIT3,SLIT2,CTNNB1
PMID:27466379	(2016) The role of Sema3-Npn-1 signaling during diaphragm innervation and muscle development.	4	33	2.26	1.56	0.0008	9606.ENSP00000269571,9606.ENSP00000332164,9606.ENSP00000353582,9606.ENSP00000495360	ERBB2,SLIT3,NRP2,CTNNB1
PMID:18611862	(2008) Slit-2 induces a tumor-suppressive effect by regulating beta-catenin in breast cancer cells.	3	4	3.06	1.62	0.00083	9606.ENSP00000332164,9606.ENSP00000422591,9606.ENSP00000495360	SLIT3,SLIT2,CTNNB1
PMID:25422594	(2014) Inactivation of RARbeta inhibits Wnt1-induced mammary tumorigenesis by suppressing epithelial-mesenchymal transitions.	4	34	2.25	1.54	0.00086	9606.ENSP00000269571,9606.ENSP00000304408,9606.ENSP00000374309,9606.ENSP00000495360	ERBB2,COL3A1,LAMA1,CTNNB1
PMID:30713094	(2019) EGFR-Aurka Signaling Rescues Polarity and Regeneration Defects in Dystrophin-Deficient Muscle Stem Cells by Increasing Asymmetric Divisions.	4	35	2.24	1.52	0.00094	9606.ENSP00000263025,9606.ENSP00000269571,9606.ENSP00000363921,9606.ENSP00000495360	MAPK3,ERBB2,PARD3,CTNNB1
PMID:29377567	(2018) Characterization of a novel OTX2-driven stem cell program in Group 3 and Group 4 medulloblastoma.	4	35	2.24	1.52	0.00094	9606.ENSP00000263025,9606.ENSP00000269571,9606.ENSP00000332164,9606.ENSP00000422591	MAPK3,ERBB2,SLIT3,SLIT2
PMID:35687678	(2022) Gatekeeping role of Nf2Merlin in vascular tip EC induction through suppression of VEGFR2 internalization.	4	36	2.23	1.51	0.001	9606.ENSP00000263025,9606.ENSP00000332164,9606.ENSP00000422591,9606.ENSP00000495360	MAPK3,SLIT3,SLIT2,CTNNB1
PMID:33553118	(2020) Engineering Extracellular Matrix Proteins to Enhance Cardiac Regeneration After Myocardial Infarction.	4	36	2.23	1.51	0.001	9606.ENSP00000269571,9606.ENSP00000332164,9606.ENSP00000422591,9606.ENSP00000495360	ERBB2,SLIT3,SLIT2,CTNNB1
PMID:40272090	(2025) UCMSCs-derived exosomal SLIT2 alleviates ischemic stroke through the beta-cateninTCF4USP20 signaling pathway.	3	6	2.88	1.53	0.0012	9606.ENSP00000332164,9606.ENSP00000422591,9606.ENSP00000495360	SLIT3,SLIT2,CTNNB1
PMID:38473335	(2024) Forchlorfenuron-Induced Mitochondrial Respiration Inhibition and Metabolic Shifts in Endometrial Cancer.	3	5	2.96	1.53	0.0012	9606.ENSP00000263025,9606.ENSP00000269571,9606.ENSP00000495360	MAPK3,ERBB2,CTNNB1
PMID:36952070	(2023) A Pilot Study of Ex Vivo Human Prefrontal RNA Transcriptomics in Parkinsons Disease.	4	40	2.18	1.46	0.0012	9606.ENSP00000263025,9606.ENSP00000298910,9606.ENSP00000332164,9606.ENSP00000422591	MAPK3,LRRK2,SLIT3,SLIT2
PMID:34489556	(2022) KRAS-related long noncoding RNAs in human cancers.	4	38	2.2	1.47	0.0012	9606.ENSP00000263025,9606.ENSP00000269571,9606.ENSP00000363921,9606.ENSP00000495360	MAPK3,ERBB2,PARD3,CTNNB1
PMID:35682897	(2022) Synaptic Cell Adhesion Molecule 3 (SynCAM3) Deletion Promotes Recovery from Spinal Cord Injury by Limiting Glial Scar Formation.	4	38	2.2	1.47	0.0012	9606.ENSP00000304408,9606.ENSP00000332164,9606.ENSP00000422591,9606.ENSP00000495360	COL3A1,SLIT3,SLIT2,CTNNB1
PMID:36569894	(2022) Integrative analysis indicates the prognostic value of circadian rhythm disruption in liver cancer: Potential for therapeutic targeting.	4	41	2.17	1.46	0.0012	9606.ENSP00000332164,9606.ENSP00000374309,9606.ENSP00000422591,9606.ENSP00000495360	SLIT3,LAMA1,SLIT2,CTNNB1
PMID:33068960	(2021) Role of Slit2 upregulation in recurrent miscarriage through regulation of stromal decidualization.	3	5	2.96	1.53	0.0012	9606.ENSP00000332164,9606.ENSP00000422591,9606.ENSP00000495360	SLIT3,SLIT2,CTNNB1
PMID:33602218	(2021) Curcumin anti-tumor effects on endometrial cancer with focus on its molecular targets.	4	41	2.17	1.46	0.0012	9606.ENSP00000269571,9606.ENSP00000332164,9606.ENSP00000422591,9606.ENSP00000495360	ERBB2,SLIT3,SLIT2,CTNNB1
PMID:33871356	(2021) DCC regulates astroglial development essential for telencephalic morphogenesis and corpus callosum formation.	4	40	2.18	1.46	0.0012	9606.ENSP00000263025,9606.ENSP00000332164,9606.ENSP00000422591,9606.ENSP00000495360	MAPK3,SLIT3,SLIT2,CTNNB1
PMID:34547721	(2021) Identification of colorectal cancer associated biomarkers: an integrated analysis of miRNA expression.	4	41	2.17	1.46	0.0012	9606.ENSP00000249373,9606.ENSP00000263025,9606.ENSP00000269571,9606.ENSP00000495360	SMO,MAPK3,ERBB2,CTNNB1
PMID:32238524	(2020) Mesenchymal folliculin is required for alveolar development: implications for cystic lung disease in Birt-Hogg-Dube syndrome.	3	5	2.96	1.53	0.0012	9606.ENSP00000263025,9606.ENSP00000304408,9606.ENSP00000495360	MAPK3,COL3A1,CTNNB1
PMID:30717262	(2019) Neuropilins in the Context of Tumor Vasculature.	5	125	1.78	1.35	0.0012	9606.ENSP00000249373,9606.ENSP00000263025,9606.ENSP00000269571,9606.ENSP00000353582,9606.ENSP00000495360	SMO,MAPK3,ERBB2,NRP2,CTNNB1
PMID:31081721	(2019) Inhibitory Effect of Slit2-N on VEGF165-induced proliferation of vascular endothelia via Slit2-N-Robo4-Akt pathway in choroidal neovascularization.	3	5	2.96	1.53	0.0012	9606.ENSP00000263025,9606.ENSP00000332164,9606.ENSP00000422591	MAPK3,SLIT3,SLIT2
PMID:29934311	(2018) p190 RhoGAP promotes contact inhibition in epithelial cells by repressing YAP activity.	4	40	2.18	1.46	0.0012	9606.ENSP00000263025,9606.ENSP00000332164,9606.ENSP00000422591,9606.ENSP00000495360	MAPK3,SLIT3,SLIT2,CTNNB1
PMID:30135434	(2018) The transcriptome of human mammary epithelial cells infected with the HCMV-DB strain displays oncogenic traits.	5	123	1.79	1.35	0.0012	9606.ENSP00000263025,9606.ENSP00000269571,9606.ENSP00000332164,9606.ENSP00000422591,9606.ENSP00000495360	MAPK3,ERBB2,SLIT3,SLIT2,CTNNB1
PMID:27078887	(2016) Assessment of Tumor Heterogeneity, as Evidenced by Gene Expression Profiles, Pathway Activation, and Gene Copy Number, in Patients with Multifocal Invasive Lobular Breast Tumors.	4	40	2.18	1.46	0.0012	9606.ENSP00000263025,9606.ENSP00000269571,9606.ENSP00000304408,9606.ENSP00000374309	MAPK3,ERBB2,COL3A1,LAMA1
PMID:27229305	(2016) Connexin and pannexin channels in cancer.	4	39	2.19	1.46	0.0012	9606.ENSP00000263025,9606.ENSP00000269571,9606.ENSP00000332164,9606.ENSP00000422591	MAPK3,ERBB2,SLIT3,SLIT2
PMID:27659325	(2016) Frequent alterations of SLIT2-ROBO1-CDC42 signalling pathway in breast cancer: clinicopathological correlation.	3	6	2.88	1.53	0.0012	9606.ENSP00000269571,9606.ENSP00000332164,9606.ENSP00000422591	ERBB2,SLIT3,SLIT2
PMID:26099468	(2015) dbEMT: an epithelial-mesenchymal transition associated gene resource.	4	41	2.17	1.46	0.0012	9606.ENSP00000263025,9606.ENSP00000269571,9606.ENSP00000374309,9606.ENSP00000495360	MAPK3,ERBB2,LAMA1,CTNNB1
PMID:26244297	(2015) Slit2 Promotes Angiogenic Activity Via the Robo1-VEGFR2-ERK12 Pathway in Both In Vivo and In Vitro Studies.	3	5	2.96	1.53	0.0012	9606.ENSP00000263025,9606.ENSP00000332164,9606.ENSP00000422591	MAPK3,SLIT3,SLIT2
PMID:24587996	(2014) Molecular mechanism underlying lymphatic metastasis in pancreatic cancer.	5	129	1.77	1.35	0.0012	9606.ENSP00000263025,9606.ENSP00000332164,9606.ENSP00000353582,9606.ENSP00000422591,9606.ENSP00000495360	MAPK3,SLIT3,NRP2,SLIT2,CTNNB1
PMID:25361808	(2014) NCCN Working Group report: designing clinical trials in the era of multiple biomarkers and targeted therapies.	4	41	2.17	1.46	0.0012	9606.ENSP00000269571,9606.ENSP00000332164,9606.ENSP00000422591,9606.ENSP00000495360	ERBB2,SLIT3,SLIT2,CTNNB1
PMID:23314850	(2013) SLIT2 inhibits cell migration in colorectal cancer through the AKT-GSK3beta signaling pathway.	3	5	2.96	1.53	0.0012	9606.ENSP00000332164,9606.ENSP00000422591,9606.ENSP00000495360	SLIT3,SLIT2,CTNNB1
PMID:23814012	(2013) Prostaglandin F2alpha upregulates SlitRobo expression in mouse corpus luteum during luteolysis.	3	5	2.96	1.53	0.0012	9606.ENSP00000263025,9606.ENSP00000332164,9606.ENSP00000422591	MAPK3,SLIT3,SLIT2
PMID:20573704	(2010) The transcription factor orthodenticle homeobox 2 influences axonal projections and vulnerability of midbrain dopaminergic neurons.	3	5	2.96	1.53	0.0012	9606.ENSP00000332164,9606.ENSP00000353582,9606.ENSP00000422591	SLIT3,NRP2,SLIT2
PMID:20008733	(2009) Slit2 inhibits glioma cell invasion in the brain by suppression of Cdc42 activity.	3	6	2.88	1.53	0.0012	9606.ENSP00000332164,9606.ENSP00000422591,9606.ENSP00000495360	SLIT3,SLIT2,CTNNB1
PMID:20015385	(2009) Increased epithelial stem cell traits in advanced endometrial endometrioid carcinoma.	4	39	2.19	1.46	0.0012	9606.ENSP00000269571,9606.ENSP00000332164,9606.ENSP00000422591,9606.ENSP00000495360	ERBB2,SLIT3,SLIT2,CTNNB1
PMID:38251878	(2024) Modulation of canonical Wnt signaling regulates peribiliary mesenchymal identity during homeostasis and injury.	4	44	2.14	1.44	0.0013	9606.ENSP00000263025,9606.ENSP00000332164,9606.ENSP00000422591,9606.ENSP00000495360	MAPK3,SLIT3,SLIT2,CTNNB1
PMID:34979259	(2022) Primary cilia and ciliary signaling pathways in aging and age-related brain disorders.	4	44	2.14	1.44	0.0013	9606.ENSP00000249373,9606.ENSP00000263025,9606.ENSP00000298910,9606.ENSP00000495360	SMO,MAPK3,LRRK2,CTNNB1
PMID:36575170	(2022) Single-cell transcriptomic analysis identifies murine heart molecular features at embryonic and neonatal stages.	5	138	1.74	1.32	0.0013	9606.ENSP00000269571,9606.ENSP00000304408,9606.ENSP00000332164,9606.ENSP00000422591,9606.ENSP00000467141	ERBB2,COL3A1,SLIT3,SLIT2,TTN
PMID:34149612	(2021) Insulin-Like Growth Factor Pathway and the Thyroid.	4	43	2.15	1.44	0.0013	9606.ENSP00000263025,9606.ENSP00000332164,9606.ENSP00000422591,9606.ENSP00000495360	MAPK3,SLIT3,SLIT2,CTNNB1
PMID:31394751	(2019) The Hedgehog Signaling Pathway: A Viable Target in Breast Cancer?	4	43	2.15	1.44	0.0013	9606.ENSP00000249373,9606.ENSP00000269571,9606.ENSP00000353582,9606.ENSP00000495360	SMO,ERBB2,NRP2,CTNNB1
PMID:30550275	(2018) Genetically Encoded Fluorescent Biosensors Illuminate the Spatiotemporal Regulation of Signaling Networks.	5	134	1.75	1.33	0.0013	9606.ENSP00000269571,9606.ENSP00000332164,9606.ENSP00000422591,9606.ENSP00000467141,9606.ENSP00000495360	ERBB2,SLIT3,SLIT2,TTN,CTNNB1
PMID:28943253	(2017) IAP-Based Cell Sorting Results in Homogeneous Transplantable Dopaminergic Precursor Cells Derived from Human Pluripotent Stem Cells.	4	44	2.14	1.44	0.0013	9606.ENSP00000249373,9606.ENSP00000332164,9606.ENSP00000422591,9606.ENSP00000495360	SMO,SLIT3,SLIT2,CTNNB1
PMID:34135550	(2021) Molecular alterations in pancreatic tumors.	4	46	2.12	1.42	0.0014	9606.ENSP00000269571,9606.ENSP00000332164,9606.ENSP00000422591,9606.ENSP00000495360	ERBB2,SLIT3,SLIT2,CTNNB1
PMID:34336707	(2021) Super-Enhancer Induced IL-20RA Promotes ProliferationMetastasis and Immune Evasion in Colorectal Cancer.	4	46	2.12	1.42	0.0014	9606.ENSP00000263025,9606.ENSP00000304408,9606.ENSP00000332164,9606.ENSP00000422591	MAPK3,COL3A1,SLIT3,SLIT2
PMID:34988079	(2021) Transcriptional, Electrophysiological, and Metabolic Characterizations of hESC-Derived First and Second Heart Fields Demonstrate a Potential Role of TBX5 in Cardiomyocyte Maturation.	4	45	2.13	1.42	0.0014	9606.ENSP00000304408,9606.ENSP00000332164,9606.ENSP00000422591,9606.ENSP00000467141	COL3A1,SLIT3,SLIT2,TTN
PMID:32509789	(2020) The Posterior Signaling Center Is an Important Microenvironment for Homeostasis of the Drosophila Lymph Gland.	4	45	2.13	1.42	0.0014	9606.ENSP00000249373,9606.ENSP00000332164,9606.ENSP00000422591,9606.ENSP00000495360	SMO,SLIT3,SLIT2,CTNNB1
PMID:27160712	(2016) Genomic alterations and molecular subtypes of gastric cancers in Asians.	4	46	2.12	1.42	0.0014	9606.ENSP00000269571,9606.ENSP00000332164,9606.ENSP00000422591,9606.ENSP00000495360	ERBB2,SLIT3,SLIT2,CTNNB1
PMID:26438065	(2015) P-cadherin and the journey to cancer metastasis.	4	45	2.13	1.42	0.0014	9606.ENSP00000269571,9606.ENSP00000332164,9606.ENSP00000422591,9606.ENSP00000495360	ERBB2,SLIT3,SLIT2,CTNNB1
PMID:36071107	(2022) devCellPy is a machine learning-enabled pipeline for automated annotation of complex multilayered single-cell transcriptomic data.	4	47	2.11	1.4	0.0015	9606.ENSP00000304408,9606.ENSP00000332164,9606.ENSP00000422591,9606.ENSP00000467141	COL3A1,SLIT3,SLIT2,TTN
PMID:36358777	(2022) Pathologies of Precursor Lesions of Biliary Tract Carcinoma.	4	47	2.11	1.4	0.0015	9606.ENSP00000269571,9606.ENSP00000332164,9606.ENSP00000422591,9606.ENSP00000495360	ERBB2,SLIT3,SLIT2,CTNNB1
PMID:29088861	(2017) Decreased TOB1 expression and increased phosphorylation of nuclear TOB1 promotes gastric cancer.	3	7	2.81	1.48	0.0015	9606.ENSP00000263025,9606.ENSP00000269571,9606.ENSP00000495360	MAPK3,ERBB2,CTNNB1
PMID:27596625	(2016) Mutational load and mutational patterns in relation to age in head and neck cancer.	4	47	2.11	1.4	0.0015	9606.ENSP00000332164,9606.ENSP00000374309,9606.ENSP00000422591,9606.ENSP00000467141	SLIT3,LAMA1,SLIT2,TTN
PMID:21118670	(2011) Midbrain dopaminergic axons are guided longitudinally through the diencephalon by SlitRobo signals.	3	7	2.81	1.48	0.0015	9606.ENSP00000332164,9606.ENSP00000353582,9606.ENSP00000422591	SLIT3,NRP2,SLIT2
PMID:36721232	(2023) c-MYC mediates the crosstalk between breast cancer cells and tumor microenvironment.	4	48	2.1	1.39	0.0016	9606.ENSP00000269571,9606.ENSP00000332164,9606.ENSP00000422591,9606.ENSP00000495360	ERBB2,SLIT3,SLIT2,CTNNB1
PMID:37077417	(2023) Cardiomyocyte-fibroblast crosstalk in the postnatal heart.	4	48	2.1	1.39	0.0016	9606.ENSP00000304408,9606.ENSP00000332164,9606.ENSP00000422591,9606.ENSP00000495360	COL3A1,SLIT3,SLIT2,CTNNB1
PMID:32127952	(2020) The role of YWHAZ in cancer: A maze of opportunities and challenges.	4	48	2.1	1.39	0.0016	9606.ENSP00000263025,9606.ENSP00000269571,9606.ENSP00000363921,9606.ENSP00000495360	MAPK3,ERBB2,PARD3,CTNNB1
PMID:18958502	(2009) Renin-angiotensin system-growth factor cross-talk: a novel mechanism for ureteric bud morphogenesis.	4	49	2.09	1.39	0.0016	9606.ENSP00000263025,9606.ENSP00000332164,9606.ENSP00000422591,9606.ENSP00000495360	MAPK3,SLIT3,SLIT2,CTNNB1
PMID:33614646	(2021) Cancer-Associated Fibroblasts Suppress Cancer Development: The Other Side of the Coin.	4	50	2.08	1.37	0.0017	9606.ENSP00000269571,9606.ENSP00000332164,9606.ENSP00000422591,9606.ENSP00000495360	ERBB2,SLIT3,SLIT2,CTNNB1
PMID:33007944	(2020) Functional Transcription Factor Target Networks Illuminate Control of Epithelial Remodelling.	4	50	2.08	1.37	0.0017	9606.ENSP00000269571,9606.ENSP00000332164,9606.ENSP00000422591,9606.ENSP00000495360	ERBB2,SLIT3,SLIT2,CTNNB1
PMID:31163979	(2019) Inducible Pluripotent Stem Cell-Derived Cardiomyocytes Reveal Aberrant Extracellular Regulated Kinase 5 and Mitogen-Activated Protein Kinase Kinase 12 Signaling Concomitantly Promote Hypertrophic Cardiomyopathy in RAF1-Associated Noonan ...	4	50	2.08	1.37	0.0017	9606.ENSP00000263025,9606.ENSP00000269571,9606.ENSP00000467141,9606.ENSP00000495360	MAPK3,ERBB2,TTN,CTNNB1
PMID:31366152	(2019) Angiogenesis, Lymphangiogenesis, and the Immune Response in South African Preeclamptic Women Receiving HAART.	4	50	2.08	1.37	0.0017	9606.ENSP00000269571,9606.ENSP00000332164,9606.ENSP00000353582,9606.ENSP00000422591	ERBB2,SLIT3,NRP2,SLIT2
PMID:35453080	(2022) Multi-omic approach to identify risk markers specific to COVID-19.	3	8	2.75	1.43	0.0018	9606.ENSP00000269571,9606.ENSP00000332164,9606.ENSP00000422591	ERBB2,SLIT3,SLIT2
PMID:35990843	(2022) Network Pharmacology Analysis, Molecular Docking, and In Vitro Verification Reveal the Action Mechanism of Prunella vulgaris L. in Treating Breast Cancer.	4	51	2.07	1.36	0.0018	9606.ENSP00000263025,9606.ENSP00000269571,9606.ENSP00000304408,9606.ENSP00000495360	MAPK3,ERBB2,COL3A1,CTNNB1
PMID:36057161	(2022) LDHA-mediated metabolic reprogramming promoted cardiomyocyte proliferation by alleviating ROS and inducing M2 macrophage polarization.	4	51	2.07	1.36	0.0018	9606.ENSP00000269571,9606.ENSP00000332164,9606.ENSP00000422591,9606.ENSP00000495360	ERBB2,SLIT3,SLIT2,CTNNB1
PMID:36561887	(2022) miR-146a and miR-200b alter cognition by targeting NMDA receptor subunits.	3	8	2.75	1.43	0.0018	9606.ENSP00000332164,9606.ENSP00000422591,9606.ENSP00000495360	SLIT3,SLIT2,CTNNB1
PMID:34164471	(2021) The relevance of plasma R-spondin 1 and Slit2 as predictive biomarkers in cervical cancer chemotherapy and radiotherapy.	3	8	2.75	1.43	0.0018	9606.ENSP00000332164,9606.ENSP00000422591,9606.ENSP00000495360	SLIT3,SLIT2,CTNNB1
PMID:34717747	(2021) Identification of stem cell-related subtypes and risk scoring for gastric cancer based on stem genomic profiling.	4	51	2.07	1.36	0.0018	9606.ENSP00000269571,9606.ENSP00000332164,9606.ENSP00000422591,9606.ENSP00000495360	ERBB2,SLIT3,SLIT2,CTNNB1
PMID:34805152	(2021) Clinical Impact of Molecular Subtyping of Pancreatic Cancer.	5	156	1.69	1.24	0.0018	9606.ENSP00000269571,9606.ENSP00000332164,9606.ENSP00000374309,9606.ENSP00000422591,9606.ENSP00000495360	ERBB2,SLIT3,LAMA1,SLIT2,CTNNB1
PMID:25004123	(2014) Effects of different tissue microenvironments on gene expression in breast cancer cells.	4	52	2.07	1.36	0.0018	9606.ENSP00000269571,9606.ENSP00000298910,9606.ENSP00000332164,9606.ENSP00000422591	ERBB2,LRRK2,SLIT3,SLIT2
PMID:18663139	(2008) Repulsion by Slit and Roundabout prevents ShotgunE-cadherin-mediated cell adhesion during Drosophila heart tube lumen formation.	3	8	2.75	1.43	0.0018	9606.ENSP00000332164,9606.ENSP00000363921,9606.ENSP00000422591	SLIT3,PARD3,SLIT2
PMID:36596842	(2023) Application value of whole exome sequencing in screening and identifying novel mutations of hypopharyngeal cancer.	4	53	2.06	1.34	0.0019	9606.ENSP00000269571,9606.ENSP00000332164,9606.ENSP00000422591,9606.ENSP00000467141	ERBB2,SLIT3,SLIT2,TTN
PMID:34114614	(2021) Progress in cardiac research: from rebooting cardiac regeneration to a complete cell atlas of the heart.	4	53	2.06	1.34	0.0019	9606.ENSP00000269571,9606.ENSP00000332164,9606.ENSP00000422591,9606.ENSP00000495360	ERBB2,SLIT3,SLIT2,CTNNB1
PMID:33692941	(2020) Enhanced Angiogenesis in Salivary Duct Carcinoma Ex-Pleomorphic Adenoma.	4	53	2.06	1.34	0.0019	9606.ENSP00000263025,9606.ENSP00000269571,9606.ENSP00000332164,9606.ENSP00000422591	MAPK3,ERBB2,SLIT3,SLIT2
PMID:35022732	(2022) The anti-inflammatory mechanism of SAHA in acute pancreatitis through HDAC5SLIT2Aktbeta-catenin axis.	3	9	2.7	1.41	0.002	9606.ENSP00000332164,9606.ENSP00000422591,9606.ENSP00000495360	SLIT3,SLIT2,CTNNB1
PMID:32299434	(2020) Merlin regulates signaling events at the nexus of development and cancer.	4	55	2.04	1.33	0.002	9606.ENSP00000249373,9606.ENSP00000263025,9606.ENSP00000269571,9606.ENSP00000495360	SMO,MAPK3,ERBB2,CTNNB1
PMID:33241025	(2020) Unique genomic features and prognostic value of COSMIC mutational signature 4 in lung adenocarcinoma and lung squamous cell carcinoma.	4	54	2.05	1.33	0.002	9606.ENSP00000269571,9606.ENSP00000332164,9606.ENSP00000422591,9606.ENSP00000495360	ERBB2,SLIT3,SLIT2,CTNNB1
PMID:35117429	(2020) C-X-C motif chemokine receptor type 2 correlates with higher disease stages and predicts worse prognosis, and its downregulation enhances chemotherapy sensitivity in triple-negative breast cancer.	3	9	2.7	1.41	0.002	9606.ENSP00000263025,9606.ENSP00000269571,9606.ENSP00000495360	MAPK3,ERBB2,CTNNB1
PMID:28631007	(2017) How Schwann cells facilitate cancer progression in nerves.	4	54	2.05	1.33	0.002	9606.ENSP00000269571,9606.ENSP00000332164,9606.ENSP00000422591,9606.ENSP00000495360	ERBB2,SLIT3,SLIT2,CTNNB1
PMID:25470344	(2015) Roundabout 4 regulates blood-tumor barrier permeability through the modulation of ZO-1, Occludin, and Claudin-5 expression.	3	9	2.7	1.41	0.002	9606.ENSP00000263025,9606.ENSP00000332164,9606.ENSP00000422591	MAPK3,SLIT3,SLIT2
PMID:24722523	(2014) Molecular pathways and therapeutic targets in lung cancer.	5	161	1.67	1.22	0.002	9606.ENSP00000249373,9606.ENSP00000269571,9606.ENSP00000332164,9606.ENSP00000422591,9606.ENSP00000495360	SMO,ERBB2,SLIT3,SLIT2,CTNNB1
PMID:25091467	(2014) ErbB targeting inhibitors repress cell migration of esophageal squamous cell carcinoma and adenocarcinoma cells by distinct signaling pathways.	3	9	2.7	1.41	0.002	9606.ENSP00000263025,9606.ENSP00000269571,9606.ENSP00000495360	MAPK3,ERBB2,CTNNB1
PMID:21239627	(2011) Neuregulin-1beta regulation of embryonic endothelial progenitor cell survival.	3	9	2.7	1.41	0.002	9606.ENSP00000263025,9606.ENSP00000269571,9606.ENSP00000495360	MAPK3,ERBB2,CTNNB1
PMID:20068157	(2010) SLIT2 attenuation during lung cancer progression deregulates beta-catenin and E-cadherin and associates with poor prognosis.	3	9	2.7	1.41	0.002	9606.ENSP00000332164,9606.ENSP00000422591,9606.ENSP00000495360	SLIT3,SLIT2,CTNNB1
PMID:11076958	(2000) The ups and downs of life in an epithelium.	3	9	2.7	1.41	0.002	9606.ENSP00000269571,9606.ENSP00000363921,9606.ENSP00000495360	ERBB2,PARD3,CTNNB1
PMID:33802186	(2021) LncRNAs in Cardiomyocyte Maturation: New Window for Cardiac Regenerative Medicine.	4	56	2.03	1.32	0.0021	9606.ENSP00000263025,9606.ENSP00000269571,9606.ENSP00000467141,9606.ENSP00000495360	MAPK3,ERBB2,TTN,CTNNB1
PMID:34565423	(2021) A matrisome RNA signature from early-pregnancy mouse mammary fibroblasts predicts distant metastasis-free breast cancer survival in humans.	4	56	2.03	1.32	0.0021	9606.ENSP00000269571,9606.ENSP00000304408,9606.ENSP00000332164,9606.ENSP00000422591	ERBB2,COL3A1,SLIT3,SLIT2
PMID:26828520	(2016) Breast Cancer-Associated Fibroblasts: Where We Are and Where We Need to Go.	4	56	2.03	1.32	0.0021	9606.ENSP00000269571,9606.ENSP00000332164,9606.ENSP00000422591,9606.ENSP00000495360	ERBB2,SLIT3,SLIT2,CTNNB1
PMID:38048326	(2024) The YAP1TAZ-TEAD transcriptional network regulates gene expression at neuromuscular junctions in skeletal muscle fibers.	4	57	2.03	1.31	0.0022	9606.ENSP00000263025,9606.ENSP00000332164,9606.ENSP00000422591,9606.ENSP00000495360	MAPK3,SLIT3,SLIT2,CTNNB1
PMID:37512512	(2023) Bioactive Lichen Secondary Metabolites and Their Presence in Species from Chile.	4	57	2.03	1.31	0.0022	9606.ENSP00000263025,9606.ENSP00000269571,9606.ENSP00000304408,9606.ENSP00000495360	MAPK3,ERBB2,COL3A1,CTNNB1
PMID:35054504	(2022) Transcriptional Analysis-Based Alterations Affecting Neuritogenesis of the Peripheral Nervous System in Psoriasis.	4	57	2.03	1.31	0.0022	9606.ENSP00000263025,9606.ENSP00000269571,9606.ENSP00000332164,9606.ENSP00000422591	MAPK3,ERBB2,SLIT3,SLIT2
PMID:30096798	(2018) Sonic Hedgehog Medulloblastoma Cancer Stem Cells Mirnome and Transcriptome Highlight Novel Functional Networks.	4	57	2.03	1.31	0.0022	9606.ENSP00000249373,9606.ENSP00000263025,9606.ENSP00000353582,9606.ENSP00000495360	SMO,MAPK3,NRP2,CTNNB1
PMID:37994470	(2024) Transcriptome profile of subsynaptic myonuclei at the neuromuscular junction in embryogenesis.	3	10	2.66	1.37	0.0023	9606.ENSP00000332164,9606.ENSP00000422591,9606.ENSP00000495360	SLIT3,SLIT2,CTNNB1
PMID:37205765	(2023) Non-cell-autonomous regulation of interneuron specification mediated by extracellular vesicles.	4	58	2.02	1.3	0.0023	9606.ENSP00000249373,9606.ENSP00000332164,9606.ENSP00000422591,9606.ENSP00000495360	SMO,SLIT3,SLIT2,CTNNB1
PMID:35946461	(2022) Hormone supply to the pituitary gland: A comprehensive investigation of female-related tumors (Review).	4	59	2.01	1.3	0.0023	9606.ENSP00000263025,9606.ENSP00000269571,9606.ENSP00000332164,9606.ENSP00000422591	MAPK3,ERBB2,SLIT3,SLIT2
PMID:33842373	(2021) mTOREGFRiNOSMAP2K1FGFRTGFB1 Are Druggable Candidates for N-(2,4-Difluorophenyl)-2,4-Difluoro-4-Hydroxybiphenyl-3-Carboxamide (NSC765598), With Consequent Anticancer Implications.	4	59	2.01	1.3	0.0023	9606.ENSP00000263025,9606.ENSP00000304408,9606.ENSP00000467141,9606.ENSP00000495360	MAPK3,COL3A1,TTN,CTNNB1
PMID:34093772	(2021) Changes in SLIT2 expression are associated with the migration of human ovarian clear cell carcinoma cells.	3	10	2.66	1.37	0.0023	9606.ENSP00000332164,9606.ENSP00000422591,9606.ENSP00000495360	SLIT3,SLIT2,CTNNB1
PMID:34456756	(2021) Physical Exercise: An Overview of Benefits From Psychological Level to Genetics and Beyond.	3	10	2.66	1.37	0.0023	9606.ENSP00000332164,9606.ENSP00000422591,9606.ENSP00000495360	SLIT3,SLIT2,CTNNB1
PMID:30836909	(2020) B7-H3-targeted Radioimmunotherapy of Human Cancer.	3	10	2.66	1.37	0.0023	9606.ENSP00000249373,9606.ENSP00000269571,9606.ENSP00000495360	SMO,ERBB2,CTNNB1
PMID:30130999	(2018) Cardiolaminopathies from bench to bedside: challenges in clinical decision-making with focus on arrhythmia-related outcomes.	3	10	2.66	1.37	0.0023	9606.ENSP00000263025,9606.ENSP00000467141,9606.ENSP00000495360	MAPK3,TTN,CTNNB1
PMID:28153863	(2017) The Landscape of Somatic Genetic Alterations in Metaplastic Breast Carcinomas.	4	59	2.01	1.3	0.0023	9606.ENSP00000269571,9606.ENSP00000298910,9606.ENSP00000467141,9606.ENSP00000495360	ERBB2,LRRK2,TTN,CTNNB1
PMID:25662262	(2015) Molecular control of the neural crest and peripheral nervous system development.	4	59	2.01	1.3	0.0023	9606.ENSP00000263025,9606.ENSP00000269571,9606.ENSP00000353582,9606.ENSP00000495360	MAPK3,ERBB2,NRP2,CTNNB1
PMID:24297051	(2014) Knockdown of Slit2 promotes growth and motility in gastric cancer cells via activation of AKTbeta-catenin.	3	10	2.66	1.37	0.0023	9606.ENSP00000332164,9606.ENSP00000422591,9606.ENSP00000495360	SLIT3,SLIT2,CTNNB1
PMID:23320911	(2013) A pri-miR-218 variant and risk of cervical carcinoma in Chinese women.	3	10	2.66	1.37	0.0023	9606.ENSP00000332164,9606.ENSP00000422591,9606.ENSP00000495360	SLIT3,SLIT2,CTNNB1
PMID:20370703	(2010) Cancer stem cells: a novel paradigm for cancer prevention and treatment.	4	58	2.02	1.3	0.0023	9606.ENSP00000249373,9606.ENSP00000263025,9606.ENSP00000269571,9606.ENSP00000495360	SMO,MAPK3,ERBB2,CTNNB1
PMID:16211308	(2005) Comparative genomics on SLIT1, SLIT2, and SLIT3 orthologs.	3	10	2.66	1.37	0.0023	9606.ENSP00000332164,9606.ENSP00000422591,9606.ENSP00000495360	SLIT3,SLIT2,CTNNB1
PMID:34830324	(2021) Beyond HAT Adaptor: TRRAP Liaisons with Sp1-Mediated Transcription.	4	60	2	1.29	0.0024	9606.ENSP00000263025,9606.ENSP00000332164,9606.ENSP00000422591,9606.ENSP00000495360	MAPK3,SLIT3,SLIT2,CTNNB1
PMID:36742308	(2023) A review of TSHR- and IGF-1R-related pathogenesis and treatment of Graves orbitopathy.	4	61	2	1.28	0.0025	9606.ENSP00000263025,9606.ENSP00000332164,9606.ENSP00000422591,9606.ENSP00000495360	MAPK3,SLIT3,SLIT2,CTNNB1
PMID:27279861	(2016) Medulloblastoma: molecular pathways and histopathological classification.	4	61	2	1.28	0.0025	9606.ENSP00000249373,9606.ENSP00000263025,9606.ENSP00000269571,9606.ENSP00000495360	SMO,MAPK3,ERBB2,CTNNB1
PMID:24648766	(2014) Emerging role of cell polarity proteins in breast cancer progression and metastasis.	4	61	2	1.28	0.0025	9606.ENSP00000249373,9606.ENSP00000269571,9606.ENSP00000363921,9606.ENSP00000495360	SMO,ERBB2,PARD3,CTNNB1
PMID:35486034	(2022) Clinicopathological characteristics, survival outcomes, and genetic alterations of younger patients with gastric cancer: Results from the China National Cancer Center and cBioPortal datasets.	3	11	2.62	1.34	0.0026	9606.ENSP00000263025,9606.ENSP00000269571,9606.ENSP00000495360	MAPK3,ERBB2,CTNNB1
PMID:33886073	(2021) Trophoblast Cell Surface Antigen 2 (Trop-2) Protein is Highly Expressed in Salivary Gland Carcinomas and Represents a Potential Therapeutic Target.	3	11	2.62	1.34	0.0026	9606.ENSP00000263025,9606.ENSP00000269571,9606.ENSP00000495360	MAPK3,ERBB2,CTNNB1
PMID:34769389	(2021) The Presence of Yin-Yang Effects in the Migration Pattern of Staurosporine-Treated Single versus Collective Breast Carcinoma Cells.	3	11	2.62	1.34	0.0026	9606.ENSP00000263025,9606.ENSP00000269571,9606.ENSP00000495360	MAPK3,ERBB2,CTNNB1
PMID:32624706	(2020) Genomic profiling of colorectal cancer with isolated lung metastasis.	4	63	1.98	1.27	0.0026	9606.ENSP00000269571,9606.ENSP00000374309,9606.ENSP00000467141,9606.ENSP00000495360	ERBB2,LAMA1,TTN,CTNNB1
PMID:31139322	(2019) Defining molecular risk in ALK(+) NSCLC.	3	11	2.62	1.34	0.0026	9606.ENSP00000269571,9606.ENSP00000467141,9606.ENSP00000495360	ERBB2,TTN,CTNNB1
PMID:31288837	(2019) An update on reactive astrocytes in chronic pain.	4	63	1.98	1.27	0.0026	9606.ENSP00000263025,9606.ENSP00000332164,9606.ENSP00000422591,9606.ENSP00000495360	MAPK3,SLIT3,SLIT2,CTNNB1
PMID:29805742	(2018) Antitumoral and antimetastatic activity of Maitake D-Fraction in triple-negative breast cancer cells.	3	11	2.62	1.34	0.0026	9606.ENSP00000263025,9606.ENSP00000269571,9606.ENSP00000495360	MAPK3,ERBB2,CTNNB1
PMID:29449899	(2017) FOXC1 in cancer development and therapy: deciphering its emerging and divergent roles.	4	63	1.98	1.27	0.0026	9606.ENSP00000249373,9606.ENSP00000263025,9606.ENSP00000269571,9606.ENSP00000495360	SMO,MAPK3,ERBB2,CTNNB1
PMID:25732176	(2016) F344NTac Rats Chronically Exposed to Bromodichloroacetic Acid Develop Mammary Adenocarcinomas With Mixed LuminalBasal Phenotype and Tgfbeta Dysregulation.	4	62	1.99	1.27	0.0026	9606.ENSP00000269571,9606.ENSP00000332164,9606.ENSP00000422591,9606.ENSP00000495360	ERBB2,SLIT3,SLIT2,CTNNB1
PMID:25478909	(2015) Effects of polysialic acid on sensory innervation of the cornea.	3	11	2.62	1.34	0.0026	9606.ENSP00000332164,9606.ENSP00000353582,9606.ENSP00000422591	SLIT3,NRP2,SLIT2
PMID:26467651	(2015) Genomic aberrations in young and elderly breast cancer patients.	3	11	2.62	1.34	0.0026	9606.ENSP00000269571,9606.ENSP00000467141,9606.ENSP00000495360	ERBB2,TTN,CTNNB1
PMID:26506305	(2015) Square Cell Packing in the Drosophila Embryo through Spatiotemporally Regulated EGF Receptor Signaling.	3	11	2.62	1.34	0.0026	9606.ENSP00000263025,9606.ENSP00000363921,9606.ENSP00000495360	MAPK3,PARD3,CTNNB1
PMID:23772206	(2013) Sonic hedgehog and Wnt: antagonists in morphogenesis but collaborators in axon guidance.	4	62	1.99	1.27	0.0026	9606.ENSP00000249373,9606.ENSP00000332164,9606.ENSP00000353582,9606.ENSP00000495360	SMO,SLIT3,NRP2,CTNNB1
PMID:22974299	(2012) Uncovering the molecular and cellular mechanisms of heart development using the zebrafish.	4	63	1.98	1.27	0.0026	9606.ENSP00000269571,9606.ENSP00000332164,9606.ENSP00000422591,9606.ENSP00000467141	ERBB2,SLIT3,SLIT2,TTN
PMID:18976916	(2008) PAR-1 kinase regulates epithelial detachment and directional protrusion of migrating border cells.	3	11	2.62	1.34	0.0026	9606.ENSP00000269571,9606.ENSP00000363921,9606.ENSP00000495360	ERBB2,PARD3,CTNNB1
PMID:33903283	(2021) Patient-derived xenograft: a developing tool for screening biomarkers and potential therapeutic targets for human esophageal cancers.	4	64	1.98	1.26	0.0027	9606.ENSP00000249373,9606.ENSP00000263025,9606.ENSP00000269571,9606.ENSP00000495360	SMO,MAPK3,ERBB2,CTNNB1
PMID:34013369	(2021) TGF-beta1: Gentlemanly orchestrator in idiopathic pulmonary fibrosis (Review).	4	64	1.98	1.26	0.0027	9606.ENSP00000263025,9606.ENSP00000332164,9606.ENSP00000422591,9606.ENSP00000495360	MAPK3,SLIT3,SLIT2,CTNNB1
PMID:29164272	(2018) Signaling pathways and mesenchymal transition in pediatric high-grade glioma.	4	64	1.98	1.26	0.0027	9606.ENSP00000249373,9606.ENSP00000263025,9606.ENSP00000269571,9606.ENSP00000495360	SMO,MAPK3,ERBB2,CTNNB1
PMID:32426352	(2020) The Role of ARF Family Proteins and Their Regulators and Effectors in Cancer Progression: A Therapeutic Perspective.	4	65	1.97	1.25	0.0028	9606.ENSP00000249373,9606.ENSP00000263025,9606.ENSP00000269571,9606.ENSP00000495360	SMO,MAPK3,ERBB2,CTNNB1
PMID:33198331	(2020) Management of Brain and Leptomeningeal Metastases from Breast Cancer.	4	65	1.97	1.25	0.0028	9606.ENSP00000269571,9606.ENSP00000332164,9606.ENSP00000422591,9606.ENSP00000495360	ERBB2,SLIT3,SLIT2,CTNNB1
PMID:36835855	(2023) Establishing a Prediction Model for the Efficacy of Platinum-Based Chemotherapy in NSCLC Based on a Two Cohorts GWAS Study.	3	12	2.58	1.31	0.003	9606.ENSP00000269571,9606.ENSP00000332164,9606.ENSP00000495360	ERBB2,SLIT3,CTNNB1
PMID:35053460	(2022) Aberrant Methylation of SLIT2 Gene in Plasma Cell-Free DNA of Non-Small Cell Lung Cancer Patients.	3	12	2.58	1.31	0.003	9606.ENSP00000332164,9606.ENSP00000422591,9606.ENSP00000495360	SLIT3,SLIT2,CTNNB1
PMID:35321284	(2022) Pathological, molecular, and clinical characteristics of cholangiocarcinoma: A comprehensive review.	4	67	1.96	1.23	0.003	9606.ENSP00000269571,9606.ENSP00000332164,9606.ENSP00000422591,9606.ENSP00000495360	ERBB2,SLIT3,SLIT2,CTNNB1
PMID:35343246	(2022) Tissue-Specific Roles for the Slit-Robo Pathway During Heart, Caval Vein, and Diaphragm Development.	3	12	2.58	1.31	0.003	9606.ENSP00000263025,9606.ENSP00000332164,9606.ENSP00000422591	MAPK3,SLIT3,SLIT2
PMID:35657000	(2022) Mutational Analysis of Triple-Negative Breast Cancer Using Targeted Kinome Sequencing.	3	12	2.58	1.31	0.003	9606.ENSP00000269571,9606.ENSP00000467141,9606.ENSP00000495360	ERBB2,TTN,CTNNB1
PMID:33747361	(2021) Global DNA hypermethylation pattern and unique gene expression signature in liver cancer from patients with Indigenous American ancestry.	4	66	1.96	1.23	0.003	9606.ENSP00000269571,9606.ENSP00000332164,9606.ENSP00000422591,9606.ENSP00000495360	ERBB2,SLIT3,SLIT2,CTNNB1
PMID:33989815	(2021) Cell-Autonomous Role of EGFR in Spontaneous Duodenal Tumors in LRIG1 Null Mice.	3	12	2.58	1.31	0.003	9606.ENSP00000263025,9606.ENSP00000269571,9606.ENSP00000495360	MAPK3,ERBB2,CTNNB1
PMID:34000587	(2021) Understanding the roles of N(6)-methyladenosine writers, readers and erasers in breast cancer.	4	67	1.96	1.23	0.003	9606.ENSP00000263025,9606.ENSP00000269571,9606.ENSP00000304408,9606.ENSP00000495360	MAPK3,ERBB2,COL3A1,CTNNB1
PMID:34149905	(2021) Next-generation sequencing-based identification of EGFR and NOTCH2 complementary mutations in non-small cell lung cancer.	4	66	1.96	1.23	0.003	9606.ENSP00000263025,9606.ENSP00000269571,9606.ENSP00000467141,9606.ENSP00000495360	MAPK3,ERBB2,TTN,CTNNB1
PMID:32547365	(2020) Myasthenia Gravis: From the Viewpoint of Pathogenicity Focusing on Acetylcholine Receptor Clustering, Trans-Synaptic Homeostasis and Synaptic Stability.	4	66	1.96	1.23	0.003	9606.ENSP00000332164,9606.ENSP00000422591,9606.ENSP00000467141,9606.ENSP00000495360	SLIT3,SLIT2,TTN,CTNNB1
PMID:27730672	(2017) Daikenchuto (TU-100) Suppresses Tumor Development in the Azoxymethane and APC(min+) Mouse Models of Experimental Colon Cancer.	3	12	2.58	1.31	0.003	9606.ENSP00000263025,9606.ENSP00000269571,9606.ENSP00000495360	MAPK3,ERBB2,CTNNB1
PMID:29152130	(2017) The association between polymorphisms in microRNA genes and cervical cancer in a Chinese Han population.	3	12	2.58	1.31	0.003	9606.ENSP00000263025,9606.ENSP00000332164,9606.ENSP00000422591	MAPK3,SLIT3,SLIT2
PMID:26870889	(2016) Neuromuscular junction degeneration in muscle wasting.	3	12	2.58	1.31	0.003	9606.ENSP00000332164,9606.ENSP00000422591,9606.ENSP00000495360	SLIT3,SLIT2,CTNNB1
PMID:25865226	(2015) Silencing of R-Spondin1 increases radiosensitivity of glioma cells.	3	12	2.58	1.31	0.003	9606.ENSP00000332164,9606.ENSP00000422591,9606.ENSP00000495360	SLIT3,SLIT2,CTNNB1
PMID:26065580	(2015) Proximity-dependent initiation of hybridization chain reaction.	3	12	2.58	1.31	0.003	9606.ENSP00000263025,9606.ENSP00000269571,9606.ENSP00000495360	MAPK3,ERBB2,CTNNB1
PMID:23408557	(2013) Lower urinary tract development and disease.	4	67	1.96	1.23	0.003	9606.ENSP00000249373,9606.ENSP00000332164,9606.ENSP00000422591,9606.ENSP00000495360	SMO,SLIT3,SLIT2,CTNNB1
PMID:24283459	(2013) A specific miRNA signature promotes radioresistance of human cervical cancer cells.	3	12	2.58	1.31	0.003	9606.ENSP00000269571,9606.ENSP00000332164,9606.ENSP00000422591	ERBB2,SLIT3,SLIT2
PMID:22984505	(2012) FH535 inhibited migration and growth of breast cancer cells.	3	12	2.58	1.31	0.003	9606.ENSP00000263025,9606.ENSP00000269571,9606.ENSP00000495360	MAPK3,ERBB2,CTNNB1
PMID:20053295	(2010) Statistical method on nonrandom clustering with application to somatic mutations in cancer.	3	12	2.58	1.31	0.003	9606.ENSP00000269571,9606.ENSP00000298910,9606.ENSP00000495360	ERBB2,LRRK2,CTNNB1
PMID:20438712	(2010) Slit-Robo signaling mediates lymphangiogenesis and promotes tumor lymphatic metastasis.	3	12	2.58	1.31	0.003	9606.ENSP00000332164,9606.ENSP00000353582,9606.ENSP00000422591	SLIT3,NRP2,SLIT2
PMID:37958635	(2023) Postnatal Maturation of the Blood-Brain Barrier in Senescence-Accelerated OXYS Rats, Which Are Prone to an Alzheimers Disease-like Pathology.	5	193	1.59	1.11	0.0031	9606.ENSP00000263025,9606.ENSP00000269571,9606.ENSP00000363921,9606.ENSP00000374309,9606.ENSP00000495360	MAPK3,ERBB2,PARD3,LAMA1,CTNNB1
PMID:35328419	(2022) Micronutrient Improvement of Epithelial Barrier Function in Various Disease States: A Case for Adjuvant Therapy.	4	69	1.94	1.22	0.0031	9606.ENSP00000263025,9606.ENSP00000269571,9606.ENSP00000363921,9606.ENSP00000495360	MAPK3,ERBB2,PARD3,CTNNB1
PMID:35534356	(2022) Pharmacological targeting of the tumor-immune symbiosis in glioblastoma.	4	69	1.94	1.22	0.0031	9606.ENSP00000263025,9606.ENSP00000332164,9606.ENSP00000422591,9606.ENSP00000495360	MAPK3,SLIT3,SLIT2,CTNNB1
PMID:30675285	(2019) Synchronous endometrioid endometrial and ovarian carcinomas are biologically related: A clinico-pathological and molecular (next generation sequencing) study of 22 cases.	4	69	1.94	1.22	0.0031	9606.ENSP00000263025,9606.ENSP00000269571,9606.ENSP00000363921,9606.ENSP00000495360	MAPK3,ERBB2,PARD3,CTNNB1
PMID:21818544	(2011) Navigating breast cancer: axon guidance molecules as breast cancer tumor suppressors and oncogenes.	4	69	1.94	1.22	0.0031	9606.ENSP00000263025,9606.ENSP00000269571,9606.ENSP00000332164,9606.ENSP00000495360	MAPK3,ERBB2,SLIT3,CTNNB1
PMID:37029299	(2023) RON-augmented cholesterol biosynthesis in breast cancer metastatic progression and recurrence.	3	13	2.54	1.29	0.0032	9606.ENSP00000263025,9606.ENSP00000269571,9606.ENSP00000495360	MAPK3,ERBB2,CTNNB1
PMID:37811140	(2023) Case Report: Decrypting an interchromosomal insertion associated with Marfans syndrome: how optical genome mapping emphasizes the morbid burden of copy-neutral variants.	3	13	2.54	1.29	0.0032	9606.ENSP00000304408,9606.ENSP00000332164,9606.ENSP00000422591	COL3A1,SLIT3,SLIT2
PMID:35682793	(2022) MicroRNA-365ab-3p as a Potential Biomarker for Hypertrophic Scars.	3	13	2.54	1.29	0.0032	9606.ENSP00000304408,9606.ENSP00000332164,9606.ENSP00000422591	COL3A1,SLIT3,SLIT2
PMID:35996510	(2022) Micro RNA-640 Targeting SLIT1 Enhances Glioma Radiosensitivity by Restraining the Activation of Wntbeta-Catenin Signaling Pathway.	3	13	2.54	1.29	0.0032	9606.ENSP00000332164,9606.ENSP00000422591,9606.ENSP00000495360	SLIT3,SLIT2,CTNNB1
PMID:34335879	(2021) Role of microRNA-129 in cancer and non-cancerous diseases (Review).	4	71	1.93	1.21	0.0032	9606.ENSP00000249373,9606.ENSP00000269571,9606.ENSP00000467141,9606.ENSP00000495360	SMO,ERBB2,TTN,CTNNB1
PMID:34532451	(2021) High-throughput chromosome conformation capture-based analysis of higher-order chromatin structure in nasopharyngeal carcinoma.	3	13	2.54	1.29	0.0032	9606.ENSP00000332164,9606.ENSP00000422591,9606.ENSP00000495360	SLIT3,SLIT2,CTNNB1
PMID:34540690	(2021) Therapeutically Targeting Cancers That Overexpress FOXC1: A Transcriptional Driver of Cell Plasticity, Partial EMT, and Cancer Metastasis.	4	71	1.93	1.21	0.0032	9606.ENSP00000249373,9606.ENSP00000263025,9606.ENSP00000269571,9606.ENSP00000495360	SMO,MAPK3,ERBB2,CTNNB1
PMID:31883794	(2020) A Patient-Derived Glioblastoma Organoid Model and Biobank Recapitulates Inter- and Intra-tumoral Heterogeneity.	5	197	1.59	1.11	0.0032	9606.ENSP00000263025,9606.ENSP00000269571,9606.ENSP00000332164,9606.ENSP00000422591,9606.ENSP00000495360	MAPK3,ERBB2,SLIT3,SLIT2,CTNNB1
PMID:31960764	(2020) Circular RNA cir-ITCH Promotes Osteosarcoma Migration and Invasion through cir-ITCHmiR-7EGFR Pathway.	3	13	2.54	1.29	0.0032	9606.ENSP00000263025,9606.ENSP00000269571,9606.ENSP00000495360	MAPK3,ERBB2,CTNNB1
PMID:31289350	(2019) Cancer-associated fibroblasts-heroes or villains?	4	70	1.94	1.22	0.0032	9606.ENSP00000269571,9606.ENSP00000332164,9606.ENSP00000422591,9606.ENSP00000495360	ERBB2,SLIT3,SLIT2,CTNNB1
PMID:30381030	(2018) MicroRNA-494-3p Promotes Cell Growth, Migration, and Invasion of Nasopharyngeal Carcinoma by Targeting Sox7.	3	13	2.54	1.29	0.0032	9606.ENSP00000332164,9606.ENSP00000422591,9606.ENSP00000495360	SLIT3,SLIT2,CTNNB1
PMID:28168376	(2017) The Terminal End Bud: the Little Engine that Could.	4	70	1.94	1.22	0.0032	9606.ENSP00000269571,9606.ENSP00000332164,9606.ENSP00000422591,9606.ENSP00000495360	ERBB2,SLIT3,SLIT2,CTNNB1
PMID:25223585	(2015) Regulation of development and cancer by the R2B subfamily of RPTPs and the implications of proteolysis.	4	71	1.93	1.21	0.0032	9606.ENSP00000263025,9606.ENSP00000332164,9606.ENSP00000422591,9606.ENSP00000495360	MAPK3,SLIT3,SLIT2,CTNNB1
PMID:26400100	(2015) Low Expression of Slit2 and Robo1 is Associated with Poor Prognosis and Brain-specific Metastasis of Breast Cancer Patients.	3	13	2.54	1.29	0.0032	9606.ENSP00000332164,9606.ENSP00000422591,9606.ENSP00000495360	SLIT3,SLIT2,CTNNB1
PMID:26610476	(2015) Epigenetic Repression of miR-218 Promotes Esophageal Carcinogenesis by Targeting ROBO1.	3	13	2.54	1.29	0.0032	9606.ENSP00000332164,9606.ENSP00000422591,9606.ENSP00000495360	SLIT3,SLIT2,CTNNB1
PMID:23820584	(2013) KRAS and MAPK1 gene amplification in type II ovarian carcinomas.	3	13	2.54	1.29	0.0032	9606.ENSP00000263025,9606.ENSP00000269571,9606.ENSP00000495360	MAPK3,ERBB2,CTNNB1
PMID:12869389	(2003) Betacellulin and amphiregulin induce upregulation of cyclin D1 and DNA synthesis activity through differential signaling pathways in vascular smooth muscle cells.	3	13	2.54	1.29	0.0032	9606.ENSP00000263025,9606.ENSP00000269571,9606.ENSP00000495360	MAPK3,ERBB2,CTNNB1
PMID:29983921	(2018) Role of extracellular matrix in breast cancer development: a brief update.	4	72	1.93	1.21	0.0033	9606.ENSP00000263025,9606.ENSP00000269571,9606.ENSP00000304408,9606.ENSP00000495360	MAPK3,ERBB2,COL3A1,CTNNB1
PMID:37483484	(2023) Rare variants confer shared susceptibility to gastrointestinal tract cancer risk.	3	14	2.51	1.27	0.0035	9606.ENSP00000332164,9606.ENSP00000422591,9606.ENSP00000495360	SLIT3,SLIT2,CTNNB1
PMID:35719973	(2022) Lung Cancer Stem Cell Markers as Therapeutic Targets: An Update on Signaling Pathways and Therapies.	4	73	1.92	1.19	0.0035	9606.ENSP00000249373,9606.ENSP00000263025,9606.ENSP00000269571,9606.ENSP00000495360	SMO,MAPK3,ERBB2,CTNNB1
PMID:36430324	(2022) Spontaneous Transformation of a p53 and Rb-Defective Human Fallopian Tube Epithelial Cell Line after Long Passage with Features of High-Grade Serous Carcinoma.	4	73	1.92	1.19	0.0035	9606.ENSP00000269571,9606.ENSP00000304408,9606.ENSP00000374309,9606.ENSP00000495360	ERBB2,COL3A1,LAMA1,CTNNB1
PMID:36583106	(2022) Identifying distinctive tissue and fecal microbial signatures and the tumor-promoting effects of deoxycholic acid on breast cancer.	3	14	2.51	1.27	0.0035	9606.ENSP00000269571,9606.ENSP00000363921,9606.ENSP00000495360	ERBB2,PARD3,CTNNB1
PMID:33452765	(2021) Knockout of MYOM1 in human cardiomyocytes leads to myocardial atrophy via impairing calcium homeostasis.	3	14	2.51	1.27	0.0035	9606.ENSP00000385636,9606.ENSP00000467141,9606.ENSP00000495360	OBSL1,TTN,CTNNB1
PMID:32686908	(2020) Aberrant HDAC3 expression correlates with brain metastasis in breast cancer patients.	3	14	2.51	1.27	0.0035	9606.ENSP00000269571,9606.ENSP00000332164,9606.ENSP00000422591	ERBB2,SLIT3,SLIT2
PMID:25366972	(2016) Developmental guidance of the retroflex tract at its bending point involves Robo1-Slit2-mediated floor plate repulsion.	3	14	2.51	1.27	0.0035	9606.ENSP00000332164,9606.ENSP00000353582,9606.ENSP00000422591	SLIT3,NRP2,SLIT2
PMID:27420097	(2016) Mammary Development and Breast Cancer: A Wnt Perspective.	4	73	1.92	1.19	0.0035	9606.ENSP00000269571,9606.ENSP00000332164,9606.ENSP00000422591,9606.ENSP00000495360	ERBB2,SLIT3,SLIT2,CTNNB1
PMID:27308451	(2015) p62: a hub of multiple signaling pathways in HER2-induced mammary tumorigenesis.	3	14	2.51	1.27	0.0035	9606.ENSP00000263025,9606.ENSP00000269571,9606.ENSP00000495360	MAPK3,ERBB2,CTNNB1
PMID:22498899	(2012) Axonal mRNA localization and local protein synthesis in nervous system assembly, maintenance and repair.	4	74	1.91	1.19	0.0035	9606.ENSP00000263025,9606.ENSP00000332164,9606.ENSP00000422591,9606.ENSP00000495360	MAPK3,SLIT3,SLIT2,CTNNB1
PMID:21368895	(2011) Ras mutation cooperates with beta-catenin activation to drive bladder tumourigenesis.	3	14	2.51	1.27	0.0035	9606.ENSP00000263025,9606.ENSP00000269571,9606.ENSP00000495360	MAPK3,ERBB2,CTNNB1
PMID:21465248	(2011) Expression and roles of SlitRobo in human ovarian cancer.	3	14	2.51	1.27	0.0035	9606.ENSP00000263025,9606.ENSP00000332164,9606.ENSP00000422591	MAPK3,SLIT3,SLIT2
PMID:35650213	(2022) Robust derivation of transplantable dopamine neurons from human pluripotent stem cells by timed retinoic acid delivery.	4	75	1.91	1.18	0.0037	9606.ENSP00000249373,9606.ENSP00000332164,9606.ENSP00000422591,9606.ENSP00000495360	SMO,SLIT3,SLIT2,CTNNB1
PMID:36157489	(2022) Long noncoding RNA XIST: Mechanisms for X chromosome inactivation, roles in sex-biased diseases, and therapeutic opportunities.	4	75	1.91	1.18	0.0037	9606.ENSP00000269571,9606.ENSP00000298910,9606.ENSP00000353582,9606.ENSP00000495360	ERBB2,LRRK2,NRP2,CTNNB1
PMID:33807872	(2021) The Unique Biology behind the Early Onset of Breast Cancer.	4	75	1.91	1.18	0.0037	9606.ENSP00000263025,9606.ENSP00000269571,9606.ENSP00000467141,9606.ENSP00000495360	MAPK3,ERBB2,TTN,CTNNB1
PMID:26932376	(2014) Biological and clinical significance of cancer stem cell plasticity.	4	76	1.9	1.17	0.0038	9606.ENSP00000249373,9606.ENSP00000263025,9606.ENSP00000269571,9606.ENSP00000495360	SMO,MAPK3,ERBB2,CTNNB1
PMID:24156623	(2013) Pubertal high fat diet: effects on mammary cancer development.	4	76	1.9	1.17	0.0038	9606.ENSP00000269571,9606.ENSP00000332164,9606.ENSP00000422591,9606.ENSP00000495360	ERBB2,SLIT3,SLIT2,CTNNB1
PMID:21277939	(2011) Mucins in the pathogenesis of breast cancer: implications in diagnosis, prognosis and therapy.	4	76	1.9	1.17	0.0038	9606.ENSP00000269571,9606.ENSP00000332164,9606.ENSP00000422591,9606.ENSP00000495360	ERBB2,SLIT3,SLIT2,CTNNB1
PMID:21860391	(2011) Molecular control of endothelial cell behaviour during blood vessel morphogenesis.	4	76	1.9	1.17	0.0038	9606.ENSP00000332164,9606.ENSP00000363921,9606.ENSP00000422591,9606.ENSP00000495360	SLIT3,PARD3,SLIT2,CTNNB1
PMID:36672254	(2023) Lymphangiogenesis Guidance Mechanisms and Therapeutic Implications in Pathological States of the Cornea.	4	78	1.89	1.17	0.0039	9606.ENSP00000332164,9606.ENSP00000353582,9606.ENSP00000422591,9606.ENSP00000495360	SLIT3,NRP2,SLIT2,CTNNB1
PMID:37288170	(2023) A Study Based on Network Pharmacology Decoding the Multi-Target Mechanism of Duhuo Jisheng Decoction for the Treatment of Intervertebral Disc Degeneration.	4	77	1.9	1.17	0.0039	9606.ENSP00000263025,9606.ENSP00000269571,9606.ENSP00000304408,9606.ENSP00000495360	MAPK3,ERBB2,COL3A1,CTNNB1
PMID:34345813	(2021) Cell fate analysis of zone 3 hepatocytes in liver injury and tumorigenesis.	3	15	2.48	1.25	0.0039	9606.ENSP00000263025,9606.ENSP00000269571,9606.ENSP00000495360	MAPK3,ERBB2,CTNNB1
PMID:34935644	(2021) Inhibition of mTOR or MAPK ameliorates vmhclmyh7 cardiomyopathy in zebrafish.	3	15	2.48	1.25	0.0039	9606.ENSP00000263025,9606.ENSP00000467141,9606.ENSP00000495360	MAPK3,TTN,CTNNB1
PMID:31409052	(2019) Whole Transcriptome Analysis Identifies TNS4 as a Key Effector of Cetuximab and a Regulator of the Oncogenic Activity of KRAS Mutant Colorectal Cancer Cell Lines.	3	15	2.48	1.25	0.0039	9606.ENSP00000263025,9606.ENSP00000269571,9606.ENSP00000495360	MAPK3,ERBB2,CTNNB1
PMID:29574250	(2018) A Pre-Clinical Assessment of the Pan-ERBB Inhibitor Dacomitinib in Pediatric and Adult Brain Tumors.	3	15	2.48	1.25	0.0039	9606.ENSP00000249373,9606.ENSP00000263025,9606.ENSP00000269571	SMO,MAPK3,ERBB2
PMID:29871898	(2018) A Cyclin E Centered Genetic Network Contributes to Alcohol-Induced Variation in Drosophila Development.	3	15	2.48	1.25	0.0039	9606.ENSP00000269571,9606.ENSP00000332164,9606.ENSP00000495360	ERBB2,SLIT3,CTNNB1
PMID:30032991	(2018) Yorkie Functions at the Cell Cortex to Promote Myosin Activation in a Non-transcriptional Manner.	3	15	2.48	1.25	0.0039	9606.ENSP00000363921,9606.ENSP00000467141,9606.ENSP00000495360	PARD3,TTN,CTNNB1
PMID:28319199	(2017) A computational analysis of in vivo VEGFR activation by multiple co-expressed ligands.	3	15	2.48	1.25	0.0039	9606.ENSP00000263025,9606.ENSP00000269571,9606.ENSP00000353582	MAPK3,ERBB2,NRP2
PMID:28440963	(2017) Clinical sequencing using a next-generation sequencing-based multiplex gene assay in patients with advanced solid tumors.	3	15	2.48	1.25	0.0039	9606.ENSP00000249373,9606.ENSP00000269571,9606.ENSP00000495360	SMO,ERBB2,CTNNB1
PMID:29109513	(2017) Targeting Androgen Receptor in Treating HER2 Positive Breast Cancer.	3	15	2.48	1.25	0.0039	9606.ENSP00000263025,9606.ENSP00000269571,9606.ENSP00000495360	MAPK3,ERBB2,CTNNB1
PMID:27258257	(2016) miR-218 Involvement in Cardiomyocyte Hypertrophy Is Likely through Targeting REST.	3	15	2.48	1.25	0.0039	9606.ENSP00000332164,9606.ENSP00000422591,9606.ENSP00000495360	SLIT3,SLIT2,CTNNB1
PMID:27659771	(2016) Species specific exome probes reveal new insights in positively selected genes in nonhuman primates.	3	15	2.48	1.25	0.0039	9606.ENSP00000332164,9606.ENSP00000422591,9606.ENSP00000467141	SLIT3,SLIT2,TTN
PMID:27923383	(2016) srGAP1 mediates the migration inhibition effect of Slit2-Robo1 in colorectal cancer.	3	15	2.48	1.25	0.0039	9606.ENSP00000263025,9606.ENSP00000332164,9606.ENSP00000422591	MAPK3,SLIT3,SLIT2
PMID:26265438	(2015) Alternative splicing of synuclein gamma in endometrial cancer: identification of a novel isoform.	3	15	2.48	1.25	0.0039	9606.ENSP00000263025,9606.ENSP00000269571,9606.ENSP00000495360	MAPK3,ERBB2,CTNNB1
PMID:24732316	(2014) The KRAS-variant and miRNA expression in RTOG endometrial cancer clinical trials 9708 and 9905.	3	15	2.48	1.25	0.0039	9606.ENSP00000263025,9606.ENSP00000269571,9606.ENSP00000495360	MAPK3,ERBB2,CTNNB1
PMID:24788754	(2014) PTK6 promotes cancer migration and invasion in pancreatic cancer cells dependent on ERK signaling.	3	15	2.48	1.25	0.0039	9606.ENSP00000263025,9606.ENSP00000269571,9606.ENSP00000495360	MAPK3,ERBB2,CTNNB1
PMID:24973690	(2014) Runx2 is required for early stages of endochondral bone formation but delays final stages of bone repair in Axin2-deficient mice.	3	15	2.48	1.25	0.0039	9606.ENSP00000332164,9606.ENSP00000422591,9606.ENSP00000495360	SLIT3,SLIT2,CTNNB1
PMID:23381221	(2013) Aberrant methylation of LINE-1, SLIT2, MAL and IGFBP7 in non-small cell lung cancer.	3	15	2.48	1.25	0.0039	9606.ENSP00000332164,9606.ENSP00000422591,9606.ENSP00000495360	SLIT3,SLIT2,CTNNB1
PMID:23558895	(2013) LRIG1 is a triple threat: ERBB negative regulator, intestinal stem cell marker and tumour suppressor.	3	15	2.48	1.25	0.0039	9606.ENSP00000263025,9606.ENSP00000269571,9606.ENSP00000495360	MAPK3,ERBB2,CTNNB1
PMID:22520949	(2012) Signal transduction pathway analysis in fibromatosis: receptor and nonreceptor tyrosine kinases.	3	15	2.48	1.25	0.0039	9606.ENSP00000263025,9606.ENSP00000269571,9606.ENSP00000495360	MAPK3,ERBB2,CTNNB1
PMID:21550443	(2011) A guide to analysis of cardiac phenotypes in the zebrafish embryo.	3	15	2.48	1.25	0.0039	9606.ENSP00000249373,9606.ENSP00000467141,9606.ENSP00000495360	SMO,TTN,CTNNB1
PMID:20623378	(2010) Effect of NRG1, GDNF, EGF and NGF in the migration of a Schwann cell precursor line.	3	15	2.48	1.25	0.0039	9606.ENSP00000269571,9606.ENSP00000332164,9606.ENSP00000422591	ERBB2,SLIT3,SLIT2
PMID:17267408	(2007) Allelic imbalance in gene expression as a guide to cis-acting regulatory single nucleotide polymorphisms in cancer cells.	3	15	2.48	1.25	0.0039	9606.ENSP00000269571,9606.ENSP00000332164,9606.ENSP00000422591	ERBB2,SLIT3,SLIT2
PMID:37510333	(2023) Cilia and Cancer: From Molecular Genetics to Therapeutic Strategies.	4	79	1.88	1.16	0.004	9606.ENSP00000249373,9606.ENSP00000263025,9606.ENSP00000269571,9606.ENSP00000495360	SMO,MAPK3,ERBB2,CTNNB1
PMID:30190671	(2018) From Neural Crest Development to Cancer and Vice Versa: How p75(NTR) and (Pro)neurotrophins Could Act on Cell Migration and Invasion?	4	79	1.88	1.16	0.004	9606.ENSP00000263025,9606.ENSP00000269571,9606.ENSP00000363921,9606.ENSP00000495360	MAPK3,ERBB2,PARD3,CTNNB1
PMID:24516372	(2014) VarWalker: personalized mutation network analysis of putative cancer genes from next-generation sequencing data.	4	79	1.88	1.16	0.004	9606.ENSP00000263025,9606.ENSP00000269571,9606.ENSP00000467141,9606.ENSP00000495360	MAPK3,ERBB2,TTN,CTNNB1
PMID:28344865	(....) Identification of genetic determinants of breast cancer immune phenotypes by integrative genome-scale analysis.	4	79	1.88	1.16	0.004	9606.ENSP00000263025,9606.ENSP00000269571,9606.ENSP00000467141,9606.ENSP00000495360	MAPK3,ERBB2,TTN,CTNNB1
PMID:37056987	(2023) Post-myocardial infarction fibrosis: Pathophysiology, examination, and intervention.	5	222	1.53	1.04	0.0041	9606.ENSP00000269571,9606.ENSP00000332164,9606.ENSP00000422591,9606.ENSP00000467141,9606.ENSP00000495360	ERBB2,SLIT3,SLIT2,TTN,CTNNB1
PMID:37213293	(2023) Ongoing complete response after treatment cessation with dabrafenib, trametinib, and cetuximab as third-line treatment in a patient with advanced BRAF(V600E) mutated, microsatellite-stable colon cancer: A case report and literature review.	3	16	2.45	1.23	0.0041	9606.ENSP00000263025,9606.ENSP00000269571,9606.ENSP00000495360	MAPK3,ERBB2,CTNNB1
PMID:37954074	(2023) Decoding TROP2 in breast cancer: significance, clinical implications, and therapeutic advancements.	3	16	2.45	1.23	0.0041	9606.ENSP00000263025,9606.ENSP00000269571,9606.ENSP00000495360	MAPK3,ERBB2,CTNNB1
PMID:35631355	(2022) miR-182-5p Regulates Nogo-A Expression and Promotes Neurite Outgrowth of Hippocampal Neurons In Vitro.	3	16	2.45	1.23	0.0041	9606.ENSP00000332164,9606.ENSP00000422591,9606.ENSP00000495360	SLIT3,SLIT2,CTNNB1
PMID:35970387	(2022) Placental growth factor stabilizes VEGF receptor-2 protein in retinal pigment epithelial cells by downregulating glycogen synthase kinase 3 activity.	3	16	2.45	1.23	0.0041	9606.ENSP00000263025,9606.ENSP00000353582,9606.ENSP00000495360	MAPK3,NRP2,CTNNB1
PMID:36008552	(2022) Prevention of carcinogen-induced oral cancers by polymeric black tea polyphenols via modulation of EGFR-Akt-mTOR pathway.	3	16	2.45	1.23	0.0041	9606.ENSP00000263025,9606.ENSP00000269571,9606.ENSP00000495360	MAPK3,ERBB2,CTNNB1
PMID:36406234	(2022) Recent advancements and future requirements in vascularization of cortical organoids.	3	16	2.45	1.23	0.0041	9606.ENSP00000332164,9606.ENSP00000422591,9606.ENSP00000495360	SLIT3,SLIT2,CTNNB1
PMID:33967600	(2021) Glucose-Regulated Protein 94 Mediates the Proliferation and Metastasis through the Regulation of ETV1 and MAPK Pathway in Colorectal Cancer.	3	16	2.45	1.23	0.0041	9606.ENSP00000263025,9606.ENSP00000269571,9606.ENSP00000495360	MAPK3,ERBB2,CTNNB1
PMID:34188711	(2021) Melatonin inhibits gallbladder cancer cell migration and invasion via ERK-mediated induction of epithelial-to-mesenchymal transition.	3	16	2.45	1.23	0.0041	9606.ENSP00000263025,9606.ENSP00000269571,9606.ENSP00000495360	MAPK3,ERBB2,CTNNB1
PMID:32485480	(2020) Repurposing developmental mechanisms in the adult nervous system.	3	16	2.45	1.23	0.0041	9606.ENSP00000332164,9606.ENSP00000353582,9606.ENSP00000495360	SLIT3,NRP2,CTNNB1
PMID:32884042	(2020) Towards personalized induction therapy for esophageal adenocarcinoma: organoids derived from endoscopic biopsy recapitulate the pre-treatment tumor.	3	16	2.45	1.23	0.0041	9606.ENSP00000269571,9606.ENSP00000374309,9606.ENSP00000467141	ERBB2,LAMA1,TTN
PMID:31036836	(2019) Influence of SHHGLI1 axis on EMT mediated migration and invasion of breast cancer cells.	3	16	2.45	1.23	0.0041	9606.ENSP00000249373,9606.ENSP00000269571,9606.ENSP00000495360	SMO,ERBB2,CTNNB1
PMID:29641908	(2018) Arterial Venous Differentiation for Vascular Bioengineering.	4	81	1.87	1.15	0.0041	9606.ENSP00000249373,9606.ENSP00000332164,9606.ENSP00000353582,9606.ENSP00000495360	SMO,SLIT3,NRP2,CTNNB1
PMID:28389649	(2017) Recombinant Slit2 Reduces Surgical Brain Injury Induced Blood Brain Barrier Disruption via Robo4 Dependent Rac1 Activation in a Rodent Model.	3	16	2.45	1.23	0.0041	9606.ENSP00000263025,9606.ENSP00000332164,9606.ENSP00000422591	MAPK3,SLIT3,SLIT2
PMID:28781168	(2017) RNA Docking and Local Translation Regulate Site-Specific Axon Remodeling In Vivo.	3	16	2.45	1.23	0.0041	9606.ENSP00000332164,9606.ENSP00000422591,9606.ENSP00000495360	SLIT3,SLIT2,CTNNB1
PMID:25692060	(2015) Metastatic Extramammary Pagets Disease of Scrotum Responds Completely to Single Agent Trastuzumab in a Hemodialysis Patient: Case Report, Molecular Profiling and Brief Review of the Literature.	3	16	2.45	1.23	0.0041	9606.ENSP00000269571,9606.ENSP00000332164,9606.ENSP00000422591	ERBB2,SLIT3,SLIT2
PMID:24849319	(2014) IQGAP3 promotes EGFR-ERK signaling and the growth and metastasis of lung cancer cells.	3	16	2.45	1.23	0.0041	9606.ENSP00000263025,9606.ENSP00000269571,9606.ENSP00000495360	MAPK3,ERBB2,CTNNB1
PMID:23671423	(2013) Loss of expression and promoter methylation of SLIT2 are associated with sessile serrated adenoma formation.	3	16	2.45	1.23	0.0041	9606.ENSP00000332164,9606.ENSP00000422591,9606.ENSP00000495360	SLIT3,SLIT2,CTNNB1
PMID:24226295	(2013) The natural compound magnolol inhibits invasion and exhibits potential in human breast cancer therapy.	3	16	2.45	1.23	0.0041	9606.ENSP00000263025,9606.ENSP00000269571,9606.ENSP00000495360	MAPK3,ERBB2,CTNNB1
PMID:22004727	(2012) Ron receptor overexpression in the murine prostate induces prostate intraepithelial neoplasia.	3	16	2.45	1.23	0.0041	9606.ENSP00000263025,9606.ENSP00000269571,9606.ENSP00000495360	MAPK3,ERBB2,CTNNB1
PMID:18952586	(2008) Aggressive infantile embryonal tumors.	3	16	2.45	1.23	0.0041	9606.ENSP00000249373,9606.ENSP00000269571,9606.ENSP00000495360	SMO,ERBB2,CTNNB1
PMID:16280042	(2005) Gene expression profiling spares early breast cancer patients from adjuvant therapy: derived and validated in two population-based cohorts.	3	16	2.45	1.23	0.0041	9606.ENSP00000269571,9606.ENSP00000332164,9606.ENSP00000422591	ERBB2,SLIT3,SLIT2
PMID:36873929	(2023) Review the progression of ovarian clear cell carcinoma from the perspective of genomics and epigenomics.	4	83	1.86	1.14	0.0044	9606.ENSP00000269571,9606.ENSP00000332164,9606.ENSP00000422591,9606.ENSP00000495360	ERBB2,SLIT3,SLIT2,CTNNB1
PMID:37594984	(2023) Regulation of chromatin accessibility and gene expression in the developing hippocampal primordium by LIM-HD transcription factor LHX2.	4	83	1.86	1.14	0.0044	9606.ENSP00000332164,9606.ENSP00000363921,9606.ENSP00000422591,9606.ENSP00000495360	SLIT3,PARD3,SLIT2,CTNNB1
PMID:32283668	(2020) The Epigenetic Profile of Tumor Endothelial Cells. Effects of Combined Therapy with Antiangiogenic and Epigenetic Drugs on Cancer Progression.	4	83	1.86	1.14	0.0044	9606.ENSP00000263025,9606.ENSP00000332164,9606.ENSP00000422591,9606.ENSP00000495360	MAPK3,SLIT3,SLIT2,CTNNB1
PMID:36911382	(2023) APOC1 promotes the progression of osteosarcoma by binding to MTCH2.	3	17	2.43	1.21	0.0045	9606.ENSP00000269571,9606.ENSP00000332164,9606.ENSP00000422591	ERBB2,SLIT3,SLIT2
PMID:37019617	(2023) Germline (epi)genetics reveals high predisposition in females: a 5-year, nationwide, prospective Wilms tumour cohort.	3	17	2.43	1.21	0.0045	9606.ENSP00000332164,9606.ENSP00000422591,9606.ENSP00000495360	SLIT3,SLIT2,CTNNB1
PMID:37159529	(2023) The evolution of the discrete multirenculate kidney in mammals from ecological and molecular perspectives.	3	17	2.43	1.21	0.0045	9606.ENSP00000332164,9606.ENSP00000422591,9606.ENSP00000495360	SLIT3,SLIT2,CTNNB1
PMID:37493874	(2023) Cardio-oncology: Shared Genetic, Metabolic, and Pharmacologic Mechanism.	4	85	1.85	1.13	0.0045	9606.ENSP00000263025,9606.ENSP00000269571,9606.ENSP00000467141,9606.ENSP00000495360	MAPK3,ERBB2,TTN,CTNNB1
PMID:37657065	(2023) Molecular mechanism of Ruxian Shuhou prescription in the treatment of triple-negative breast cancer based on network pharmacology.	3	17	2.43	1.21	0.0045	9606.ENSP00000263025,9606.ENSP00000269571,9606.ENSP00000495360	MAPK3,ERBB2,CTNNB1
PMID:37784082	(2023) Define cancer-associated fibroblasts (CAFs) in the tumor microenvironment: new opportunities in cancer immunotherapy and advances in clinical trials.	5	228	1.52	1.03	0.0045	9606.ENSP00000263025,9606.ENSP00000269571,9606.ENSP00000304408,9606.ENSP00000353582,9606.ENSP00000495360	MAPK3,ERBB2,COL3A1,NRP2,CTNNB1
PMID:35660800	(2022) Turning back the clock: A concise viewpoint of cardiomyocyte cell cycle activation for myocardial regeneration and repair.	3	17	2.43	1.21	0.0045	9606.ENSP00000269571,9606.ENSP00000467141,9606.ENSP00000495360	ERBB2,TTN,CTNNB1
PMID:33671084	(2021) Secreted Signaling Molecules at the Neuromuscular Junction in Physiology and Pathology.	4	85	1.85	1.13	0.0045	9606.ENSP00000269571,9606.ENSP00000332164,9606.ENSP00000422591,9606.ENSP00000495360	ERBB2,SLIT3,SLIT2,CTNNB1
PMID:33911156	(2021) Providing an optimized model to detect driver genes from heterogeneous cancer samples using restriction in subspace learning.	3	17	2.43	1.21	0.0045	9606.ENSP00000269571,9606.ENSP00000332164,9606.ENSP00000422591	ERBB2,SLIT3,SLIT2
PMID:34044876	(2021) The emerging role of RNA N6-methyladenosine methylation in breast cancer.	4	84	1.86	1.13	0.0045	9606.ENSP00000263025,9606.ENSP00000269571,9606.ENSP00000304408,9606.ENSP00000495360	MAPK3,ERBB2,COL3A1,CTNNB1
PMID:34262645	(2021) Esomeprazole enhances the effect of ionizing radiation to improve tumor control.	3	17	2.43	1.21	0.0045	9606.ENSP00000263025,9606.ENSP00000269571,9606.ENSP00000495360	MAPK3,ERBB2,CTNNB1
PMID:34638377	(2021) Circulating and Intracellular miRNAs as Prognostic and Predictive Factors in HER2-Positive Early Breast Cancer Treated with Neoadjuvant Chemotherapy: A Review of the Literature.	3	17	2.43	1.21	0.0045	9606.ENSP00000263025,9606.ENSP00000269571,9606.ENSP00000495360	MAPK3,ERBB2,CTNNB1
PMID:34830320	(2021) Doxorubicin-Resistant TNBC Cells Exhibit Rapid Growth with Cancer Stem Cell-like Properties and EMT Phenotype, Which Can Be Transferred to Parental Cells through Autocrine Signaling.	3	17	2.43	1.21	0.0045	9606.ENSP00000263025,9606.ENSP00000269571,9606.ENSP00000495360	MAPK3,ERBB2,CTNNB1
PMID:35008806	(2021) Genetic Variation in MicroRNA-423 Promotes Proliferation, Migration, Invasion, and Chemoresistance in Breast Cancer Cells.	3	17	2.43	1.21	0.0045	9606.ENSP00000263025,9606.ENSP00000269571,9606.ENSP00000495360	MAPK3,ERBB2,CTNNB1
PMID:31825164	(2020) Tissue engineering and regenerative medicine strategies for the female breast.	3	17	2.43	1.21	0.0045	9606.ENSP00000269571,9606.ENSP00000332164,9606.ENSP00000422591	ERBB2,SLIT3,SLIT2
PMID:32005108	(2020) Prediction of blood-based biomarkers and subsequent design of bisulfite PCR-LDR-qPCR assay for breast cancer detection.	4	85	1.85	1.13	0.0045	9606.ENSP00000263025,9606.ENSP00000269571,9606.ENSP00000332164,9606.ENSP00000422591	MAPK3,ERBB2,SLIT3,SLIT2
PMID:32245491	(2020) GLI3: a mediator of genetic diseases, development and cancer.	4	85	1.85	1.13	0.0045	9606.ENSP00000249373,9606.ENSP00000263025,9606.ENSP00000422591,9606.ENSP00000495360	SMO,MAPK3,SLIT2,CTNNB1
PMID:32293343	(2020) Identification of CELSR2 as a novel prognostic biomarker for hepatocellular carcinoma.	3	17	2.43	1.21	0.0045	9606.ENSP00000263025,9606.ENSP00000269571,9606.ENSP00000495360	MAPK3,ERBB2,CTNNB1
PMID:32391602	(2020) Glycogen synthase kinase-3 inhibition overcomes epithelial-mesenchymal transition-associated resistance to osimertinib in EGFR-mutant lung cancer.	3	17	2.43	1.21	0.0045	9606.ENSP00000263025,9606.ENSP00000269571,9606.ENSP00000495360	MAPK3,ERBB2,CTNNB1
PMID:30157923	(2018) Osteogenic differentiation of fibroblast-like synovial cells in rheumatoid arthritis is induced by microRNA-218 through a ROBOSlit pathway.	3	17	2.43	1.21	0.0045	9606.ENSP00000332164,9606.ENSP00000422591,9606.ENSP00000495360	SLIT3,SLIT2,CTNNB1
PMID:30775725	(2018) Therapeutic Considerations for Ron Receptor Expression in Prostate Cancer.	3	17	2.43	1.21	0.0045	9606.ENSP00000263025,9606.ENSP00000269571,9606.ENSP00000495360	MAPK3,ERBB2,CTNNB1
PMID:28474005	(2017) Androgen Receptor as a Potential Target for Treatment of Breast Cancer.	3	17	2.43	1.21	0.0045	9606.ENSP00000263025,9606.ENSP00000269571,9606.ENSP00000495360	MAPK3,ERBB2,CTNNB1
PMID:27997825	(2016) Slit-Robo Repulsive Signaling Extrudes Tumorigenic Cells from Epithelia.	3	17	2.43	1.21	0.0045	9606.ENSP00000332164,9606.ENSP00000422591,9606.ENSP00000495360	SLIT3,SLIT2,CTNNB1
PMID:25849870	(2015) Perhexiline promotes HER3 ablation through receptor internalization and inhibits tumor growth.	3	17	2.43	1.21	0.0045	9606.ENSP00000249373,9606.ENSP00000263025,9606.ENSP00000269571	SMO,MAPK3,ERBB2
PMID:24708522	(2014) Slit2N and Robo4 regulate lymphangiogenesis through the VEGF-CVEGFR-3 pathway.	3	17	2.43	1.21	0.0045	9606.ENSP00000263025,9606.ENSP00000332164,9606.ENSP00000422591	MAPK3,SLIT3,SLIT2
PMID:25750594	(2014) Integration of Network Biology and Imaging to Study Cancer Phenotypes and Responses.	3	17	2.43	1.21	0.0045	9606.ENSP00000249373,9606.ENSP00000269571,9606.ENSP00000495360	SMO,ERBB2,CTNNB1
PMID:22719878	(2012) Inactivation of SLIT2-ROBO12 pathway in premalignant lesions of uterine cervix: clinical and prognostic significances.	3	17	2.43	1.21	0.0045	9606.ENSP00000332164,9606.ENSP00000422591,9606.ENSP00000495360	SLIT3,SLIT2,CTNNB1
PMID:22138647	(2011) miR-124 acts through CoREST to control onset of Sema3A sensitivity in navigating retinal growth cones.	3	17	2.43	1.21	0.0045	9606.ENSP00000332164,9606.ENSP00000353582,9606.ENSP00000422591	SLIT3,NRP2,SLIT2
PMID:20375003	(2010) Targeting Robo4-dependent Slit signaling to survive the cytokine storm in sepsis and influenza.	3	17	2.43	1.21	0.0045	9606.ENSP00000332164,9606.ENSP00000422591,9606.ENSP00000495360	SLIT3,SLIT2,CTNNB1
PMID:20714787	(2010) Nutraceutical use in late-stage cancer.	3	17	2.43	1.21	0.0045	9606.ENSP00000263025,9606.ENSP00000269571,9606.ENSP00000495360	MAPK3,ERBB2,CTNNB1
PMID:19240987	(2009) Cellular quiescence in mammary stem cells and breast tumor stem cells: got testable hypotheses?	3	17	2.43	1.21	0.0045	9606.ENSP00000249373,9606.ENSP00000269571,9606.ENSP00000495360	SMO,ERBB2,CTNNB1
PMID:21655373	(2008) The MUC1 Cytoplasmic Tail and Tandem Repeat Domains Contribute to Mammary Oncogenesis in FVB Mice.	3	17	2.43	1.21	0.0045	9606.ENSP00000263025,9606.ENSP00000269571,9606.ENSP00000495360	MAPK3,ERBB2,CTNNB1
PMID:35721510	(2022) The Key Role of RNA Modification in Breast Cancer.	4	87	1.84	1.12	0.0046	9606.ENSP00000263025,9606.ENSP00000269571,9606.ENSP00000304408,9606.ENSP00000495360	MAPK3,ERBB2,COL3A1,CTNNB1
PMID:36818289	(2023) Exosomes mediated fibrogenesis in dilated cardiomyopathy through a MicroRNA pathway.	3	18	2.4	1.2	0.0047	9606.ENSP00000332164,9606.ENSP00000422591,9606.ENSP00000467141	SLIT3,SLIT2,TTN
PMID:38014487	(2023) Increased STX3 transcript and protein levels were associated with poor prognosis in two independent cohorts of esophageal squamous cell carcinoma patients.	3	18	2.4	1.2	0.0047	9606.ENSP00000263025,9606.ENSP00000467141,9606.ENSP00000495360	MAPK3,TTN,CTNNB1
PMID:35074920	(2022) Mechanical disruption of E-cadherin complexes with epidermal growth factor receptor actuates growth factor-dependent signaling.	3	18	2.4	1.2	0.0047	9606.ENSP00000263025,9606.ENSP00000269571,9606.ENSP00000495360	MAPK3,ERBB2,CTNNB1
PMID:36046046	(2022) Fate decisions of breast cancer stem cells in cancer progression.	4	89	1.83	1.12	0.0047	9606.ENSP00000249373,9606.ENSP00000269571,9606.ENSP00000353582,9606.ENSP00000495360	SMO,ERBB2,NRP2,CTNNB1
PMID:36268034	(2022) MiR-585-5p impedes gastric cancer proliferation and metastasis by orchestrating the interactions among CREB1, MAPK1 and MITF.	3	18	2.4	1.2	0.0047	9606.ENSP00000263025,9606.ENSP00000332164,9606.ENSP00000422591	MAPK3,SLIT3,SLIT2
PMID:36874371	(2022) The expression profiling of serum miR-92a, miR-134 and miR-375 in acute ischemic stroke.	3	18	2.4	1.2	0.0047	9606.ENSP00000263025,9606.ENSP00000269571,9606.ENSP00000495360	MAPK3,ERBB2,CTNNB1
PMID:33621954	(2021) Raddeanin A inhibits proliferation, invasion, migration and promotes apoptosis of cervical cancer cells via regulating miR-224-3pSlit2Robo1 signaling pathway.	3	18	2.4	1.2	0.0047	9606.ENSP00000332164,9606.ENSP00000422591,9606.ENSP00000495360	SLIT3,SLIT2,CTNNB1
PMID:33792228	(2021) Astragalus IV ameliorates the dry eye injury in rabbit model via MUC1-ErbB1 pathway.	3	18	2.4	1.2	0.0047	9606.ENSP00000263025,9606.ENSP00000269571,9606.ENSP00000495360	MAPK3,ERBB2,CTNNB1
PMID:33921897	(2021) Piperine Targets Different Drug Resistance Mechanisms in Human Ovarian Cancer Cell Lines Leading to Increased Sensitivity to Cytotoxic Drugs.	3	18	2.4	1.2	0.0047	9606.ENSP00000269571,9606.ENSP00000304408,9606.ENSP00000495360	ERBB2,COL3A1,CTNNB1
PMID:34357036	(2021) Association of Circulating Tumor Cells with Inflammatory and Biomarkers in the Blood of Patients with Metastatic Castration-Resistant Prostate Cancer.	3	18	2.4	1.2	0.0047	9606.ENSP00000263025,9606.ENSP00000269571,9606.ENSP00000495360	MAPK3,ERBB2,CTNNB1
PMID:34359876	(2021) The Role of miRNAs in Extracellular Matrix Repair and Chronic Fibrotic Lung Diseases.	4	89	1.83	1.12	0.0047	9606.ENSP00000263025,9606.ENSP00000332164,9606.ENSP00000422591,9606.ENSP00000495360	MAPK3,SLIT3,SLIT2,CTNNB1
PMID:34400395	(2021) Slit2 Inhibits Breast Cancer Metastasis by Activating M1-Like Phagocytic and Antifibrotic Macrophages.	3	18	2.4	1.2	0.0047	9606.ENSP00000269571,9606.ENSP00000332164,9606.ENSP00000422591	ERBB2,SLIT3,SLIT2
PMID:32164626	(2020) An immune-centric exploration of BRCA1 and BRCA2 germline mutation related breast and ovarian cancers.	3	18	2.4	1.2	0.0047	9606.ENSP00000263025,9606.ENSP00000269571,9606.ENSP00000495360	MAPK3,ERBB2,CTNNB1
PMID:32241392	(2020) Pubertal mammary development as a susceptibility window for breast cancer disparity.	3	18	2.4	1.2	0.0047	9606.ENSP00000269571,9606.ENSP00000332164,9606.ENSP00000422591	ERBB2,SLIT3,SLIT2
PMID:32344947	(2020) Dysregulations of MicroRNA and Gene Expression in Chronic Venous Disease.	3	18	2.4	1.2	0.0047	9606.ENSP00000263025,9606.ENSP00000332164,9606.ENSP00000422591	MAPK3,SLIT3,SLIT2
PMID:32860851	(2020) Integrin alpha4 up-regulation activates the hedgehog pathway to promote arsenic and benzo[alpha]pyrene co-exposure-induced cancer stem cell-like property and tumorigenesis.	3	18	2.4	1.2	0.0047	9606.ENSP00000249373,9606.ENSP00000263025,9606.ENSP00000495360	SMO,MAPK3,CTNNB1
PMID:30658316	(2019) Claudin 1 Is Highly Upregulated by PKC in MCF7 Human Breast Cancer Cells and Correlates Positively with PKCepsilon in Patient Biopsies.	3	18	2.4	1.2	0.0047	9606.ENSP00000263025,9606.ENSP00000269571,9606.ENSP00000495360	MAPK3,ERBB2,CTNNB1
PMID:30940776	(2019) LncRNA UCA1 acts as a sponge of miR-204 to up-regulate CXCR4 expression and promote prostate cancer progression.	3	18	2.4	1.2	0.0047	9606.ENSP00000263025,9606.ENSP00000269571,9606.ENSP00000495360	MAPK3,ERBB2,CTNNB1
PMID:29707128	(2018) RANTES and IL-6 cooperate in inducing a more aggressive phenotype in breast cancer cells.	3	18	2.4	1.2	0.0047	9606.ENSP00000263025,9606.ENSP00000269571,9606.ENSP00000495360	MAPK3,ERBB2,CTNNB1
PMID:27634883	(2017) RNPC1 enhances progesterone receptor functions by regulating its mRNA stability in breast cancer.	3	18	2.4	1.2	0.0047	9606.ENSP00000263025,9606.ENSP00000269571,9606.ENSP00000495360	MAPK3,ERBB2,CTNNB1
PMID:28441382	(2017) Hedgehog signalling pathway orchestrates angiogenesis in triple-negative breast cancers.	3	18	2.4	1.2	0.0047	9606.ENSP00000249373,9606.ENSP00000269571,9606.ENSP00000353582	SMO,ERBB2,NRP2
PMID:29285258	(2017) Mek activity is required for ErbB2 expression in breast cancer cells detached from the extracellular matrix.	3	18	2.4	1.2	0.0047	9606.ENSP00000263025,9606.ENSP00000269571,9606.ENSP00000495360	MAPK3,ERBB2,CTNNB1
PMID:27334220	(2016) Targeting Cyclin-Dependent Kinases in Synovial Sarcoma: Palbociclib as a Potential Treatment for Synovial Sarcoma Patients.	3	18	2.4	1.2	0.0047	9606.ENSP00000263025,9606.ENSP00000269571,9606.ENSP00000495360	MAPK3,ERBB2,CTNNB1
PMID:26291085	(2015) Comprehensive DNA Methylation Analysis Reveals a Common Ten-Gene Methylation Signature in Colorectal Adenomas and Carcinomas.	3	18	2.4	1.2	0.0047	9606.ENSP00000332164,9606.ENSP00000422591,9606.ENSP00000495360	SLIT3,SLIT2,CTNNB1
PMID:25038756	(2014) Regulation and Role of EZH2 in Cancer.	4	88	1.84	1.12	0.0047	9606.ENSP00000269571,9606.ENSP00000332164,9606.ENSP00000422591,9606.ENSP00000495360	ERBB2,SLIT3,SLIT2,CTNNB1
PMID:22678923	(2012) p53 suppresses type II endometrial carcinomas in mice and governs endometrial tumour aggressiveness in humans.	3	18	2.4	1.2	0.0047	9606.ENSP00000263025,9606.ENSP00000269571,9606.ENSP00000495360	MAPK3,ERBB2,CTNNB1
PMID:23062075	(2012) Cucurbitacin B inhibits human breast cancer cell proliferation through disruption of microtubule polymerization and nucleophosminB23 translocation.	3	18	2.4	1.2	0.0047	9606.ENSP00000263025,9606.ENSP00000269571,9606.ENSP00000495360	MAPK3,ERBB2,CTNNB1
PMID:23097685	(2012) The connection between lymphangiogenic signalling and prostaglandin biology: a missing link in the metastatic pathway.	3	18	2.4	1.2	0.0047	9606.ENSP00000269571,9606.ENSP00000353582,9606.ENSP00000495360	ERBB2,NRP2,CTNNB1
PMID:23153534	(2012) Loss of the Par3 polarity protein promotes breast tumorigenesis and metastasis.	3	18	2.4	1.2	0.0047	9606.ENSP00000269571,9606.ENSP00000363921,9606.ENSP00000495360	ERBB2,PARD3,CTNNB1
PMID:36900158	(2023) Important Cells and Factors from Tumor Microenvironment Participated in Perineural Invasion.	4	90	1.83	1.11	0.0048	9606.ENSP00000269571,9606.ENSP00000332164,9606.ENSP00000422591,9606.ENSP00000495360	ERBB2,SLIT3,SLIT2,CTNNB1
PMID:37185732	(2023) Identification of MicroRNAs Regulating Clostridium perfringens Type C Infection in the Spleen of Diarrheic Piglets.	3	19	2.38	1.19	0.0049	9606.ENSP00000263025,9606.ENSP00000269571,9606.ENSP00000495360	MAPK3,ERBB2,CTNNB1
PMID:37705742	(2023) Squalene epoxidaseSQLE is a candidate target for treatment of colorectal cancers with p53 mutation and elevated c-MYC expression.	3	19	2.38	1.19	0.0049	9606.ENSP00000249373,9606.ENSP00000269571,9606.ENSP00000495360	SMO,ERBB2,CTNNB1
PMID:35678678	(2022) A Glance at the Molecules That Regulate Oligodendrocyte Myelination.	4	91	1.82	1.11	0.0049	9606.ENSP00000249373,9606.ENSP00000263025,9606.ENSP00000269571,9606.ENSP00000495360	SMO,MAPK3,ERBB2,CTNNB1
PMID:35743055	(2022) Role of MicroRNAs in Signaling Pathways Associated with the Pathogenesis of Idiopathic Pulmonary Fibrosis: A Focus on Epithelial-Mesenchymal Transition.	4	91	1.82	1.11	0.0049	9606.ENSP00000304408,9606.ENSP00000332164,9606.ENSP00000422591,9606.ENSP00000495360	COL3A1,SLIT3,SLIT2,CTNNB1
PMID:35787661	(2022) Necroptosis-related lncRNA signatures determine prognosis in breast cancer patients.	3	19	2.38	1.19	0.0049	9606.ENSP00000269571,9606.ENSP00000467141,9606.ENSP00000495360	ERBB2,TTN,CTNNB1
PMID:36035221	(2022) TRIM65 Promotes Malignant Cell Behaviors in Triple-Negative Breast Cancer by Impairing the Stability of LATS1 Protein.	3	19	2.38	1.19	0.0049	9606.ENSP00000263025,9606.ENSP00000269571,9606.ENSP00000495360	MAPK3,ERBB2,CTNNB1
PMID:36140279	(2022) Novel Therapies for the Treatment of Cardiac Fibrosis Following Myocardial Infarction.	4	91	1.82	1.11	0.0049	9606.ENSP00000263025,9606.ENSP00000304408,9606.ENSP00000332164,9606.ENSP00000422591	MAPK3,COL3A1,SLIT3,SLIT2
PMID:36429111	(2022) Cell Dissemination in Pancreatic Cancer.	3	19	2.38	1.19	0.0049	9606.ENSP00000332164,9606.ENSP00000422591,9606.ENSP00000495360	SLIT3,SLIT2,CTNNB1
PMID:33430962	(2021) MicroRNA-320a: an important regulator in the fibrotic process in interstitial lung disease of systemic sclerosis.	3	19	2.38	1.19	0.0049	9606.ENSP00000263025,9606.ENSP00000304408,9606.ENSP00000495360	MAPK3,COL3A1,CTNNB1
PMID:33853780	(2021) CytoTalk: De novo construction of signal transduction networks using single-cell transcriptomic data.	3	19	2.38	1.19	0.0049	9606.ENSP00000332164,9606.ENSP00000422591,9606.ENSP00000495360	SLIT3,SLIT2,CTNNB1
PMID:34777365	(2021) Slit2-Mediated Metabolic Reprogramming in Bone Marrow-Derived Macrophages Enhances Antitumor Immunity.	3	19	2.38	1.19	0.0049	9606.ENSP00000332164,9606.ENSP00000422591,9606.ENSP00000495360	SLIT3,SLIT2,CTNNB1
PMID:35035355	(2021) Repurposing Artemisinin and its Derivatives as Anticancer Drugs: A Chance or Challenge?	3	19	2.38	1.19	0.0049	9606.ENSP00000263025,9606.ENSP00000269571,9606.ENSP00000495360	MAPK3,ERBB2,CTNNB1
PMID:35155179	(2021) Identification and Characterization of TF-lncRNA Regulatory Networks Involved in the Tumorigenesis and Development of Adamantinomatous Craniopharyngioma.	3	19	2.38	1.19	0.0049	9606.ENSP00000263025,9606.ENSP00000269571,9606.ENSP00000495360	MAPK3,ERBB2,CTNNB1
PMID:32196494	(2020) Girdin is a component of the lateral polarity protein network restricting cell dissemination.	3	19	2.38	1.19	0.0049	9606.ENSP00000269571,9606.ENSP00000363921,9606.ENSP00000495360	ERBB2,PARD3,CTNNB1
PMID:32617785	(2020) Antiproliferative effect of bacterial cyclodipeptides in the HeLa line of human cervical cancer reveals multiple protein kinase targeting, including mTORC1C2 complex inhibition in a TSC12-dependent manner.	3	19	2.38	1.19	0.0049	9606.ENSP00000263025,9606.ENSP00000269571,9606.ENSP00000495360	MAPK3,ERBB2,CTNNB1
PMID:32649523	(2020) Recent advances of miRNAs in the development and clinical application of gastric cancer.	4	93	1.81	1.11	0.0049	9606.ENSP00000269571,9606.ENSP00000332164,9606.ENSP00000422591,9606.ENSP00000495360	ERBB2,SLIT3,SLIT2,CTNNB1
PMID:32719615	(2020) The Broad Spectrum of LMNA Cardiac Diseases: From Molecular Mechanisms to Clinical Phenotype.	3	19	2.38	1.19	0.0049	9606.ENSP00000263025,9606.ENSP00000467141,9606.ENSP00000495360	MAPK3,TTN,CTNNB1
PMID:32723205	(2020) FERMT1 promotes gastric cancer progression by activating the NF-kappaB pathway and predicts poor prognosis.	3	19	2.38	1.19	0.0049	9606.ENSP00000263025,9606.ENSP00000269571,9606.ENSP00000495360	MAPK3,ERBB2,CTNNB1
PMID:33352947	(2020) From miRNA Target Gene Network to miRNA Function: miR-375 Might Regulate Apoptosis and Actin Dynamics in the Heart Muscle via Rho-GTPases-Dependent Pathways.	3	19	2.38	1.19	0.0049	9606.ENSP00000263025,9606.ENSP00000269571,9606.ENSP00000495360	MAPK3,ERBB2,CTNNB1
PMID:33519389	(2020) Origins, Development, and Compartmentation of the Granule Cells of the Cerebellum.	4	91	1.82	1.11	0.0049	9606.ENSP00000332164,9606.ENSP00000363921,9606.ENSP00000422591,9606.ENSP00000495360	SLIT3,PARD3,SLIT2,CTNNB1
PMID:31208019	(2019) Adipose Tissue-Derived Signatures for Obesity and Type 2 Diabetes: Adipokines, Batokines and MicroRNAs.	4	91	1.82	1.11	0.0049	9606.ENSP00000263025,9606.ENSP00000332164,9606.ENSP00000422591,9606.ENSP00000495360	MAPK3,SLIT3,SLIT2,CTNNB1
PMID:31619007	(2019) Breast Cancer Stem Cells as Drivers of Tumor Chemoresistance, Dormancy and Relapse: New Challenges and Therapeutic Opportunities.	4	92	1.82	1.11	0.0049	9606.ENSP00000249373,9606.ENSP00000263025,9606.ENSP00000269571,9606.ENSP00000495360	SMO,MAPK3,ERBB2,CTNNB1
PMID:31651285	(2019) Repurposing mechanistic insight of PDE-5 inhibitor in cancer chemoprevention through mitochondrial-oxidative stress intervention and blockade of DuCLOX signalling.	3	19	2.38	1.19	0.0049	9606.ENSP00000263025,9606.ENSP00000269571,9606.ENSP00000495360	MAPK3,ERBB2,CTNNB1
PMID:31804576	(2019) Postsynaptic CaV1.1-driven calcium signaling coordinates presynaptic differentiation at the developing neuromuscular junction.	3	19	2.38	1.19	0.0049	9606.ENSP00000332164,9606.ENSP00000422591,9606.ENSP00000495360	SLIT3,SLIT2,CTNNB1
PMID:29154080	(2018) Changes in gene expression in small bowel neuroendocrine tumors associated with progression to metastases.	3	19	2.38	1.19	0.0049	9606.ENSP00000263025,9606.ENSP00000332164,9606.ENSP00000422591	MAPK3,SLIT3,SLIT2
PMID:29416639	(2018) Expression of ANO1DOG1 is associated with shorter survival and progression of breast carcinomas.	3	19	2.38	1.19	0.0049	9606.ENSP00000263025,9606.ENSP00000269571,9606.ENSP00000495360	MAPK3,ERBB2,CTNNB1
PMID:29523788	(2018) SLIT2ROBO1 axis contributes to the Warburg effect in osteosarcoma through activation of SRCERKc-MYCPFKFB2 pathway.	3	19	2.38	1.19	0.0049	9606.ENSP00000332164,9606.ENSP00000422591,9606.ENSP00000495360	SLIT3,SLIT2,CTNNB1
PMID:29949979	(2018) Classifying tumors by supervised network propagation.	3	19	2.38	1.19	0.0049	9606.ENSP00000269571,9606.ENSP00000374309,9606.ENSP00000467141	ERBB2,LAMA1,TTN
PMID:30338035	(2018) Estrogen receptor-beta is a potential target for triple negative breast cancer treatment.	3	19	2.38	1.19	0.0049	9606.ENSP00000263025,9606.ENSP00000269571,9606.ENSP00000495360	MAPK3,ERBB2,CTNNB1
PMID:28129357	(2017) Enrichment and Molecular Analysis of Breast Cancer Disseminated Tumor Cells from Bone Marrow Using Microfiltration.	3	19	2.38	1.19	0.0049	9606.ENSP00000269571,9606.ENSP00000332164,9606.ENSP00000422591	ERBB2,SLIT3,SLIT2
PMID:28148542	(2017) Predicting the Grade of Dysplasia of Pancreatic Cystic Neoplasms Using Cyst Fluid DNA Methylation Markers.	3	19	2.38	1.19	0.0049	9606.ENSP00000332164,9606.ENSP00000422591,9606.ENSP00000495360	SLIT3,SLIT2,CTNNB1
PMID:29137409	(2017) Overexpression of CTEN relates to tumor malignant potential and poor outcomes of adenocarcinoma of the esophagogastric junction.	3	19	2.38	1.19	0.0049	9606.ENSP00000263025,9606.ENSP00000269571,9606.ENSP00000495360	MAPK3,ERBB2,CTNNB1
PMID:27542208	(2016) TGF-beta1 stimulates migration of type II endometrial cancer cells by down-regulating PTEN via activation of SMAD and ERK12 signaling pathways.	3	19	2.38	1.19	0.0049	9606.ENSP00000263025,9606.ENSP00000269571,9606.ENSP00000495360	MAPK3,ERBB2,CTNNB1
PMID:24882580	(2015) Effects of tumor-suppressor lysyl oxidase propeptide on prostate cancer xenograft growth and its direct interactions with DNA repair pathways.	3	19	2.38	1.19	0.0049	9606.ENSP00000263025,9606.ENSP00000269571,9606.ENSP00000495360	MAPK3,ERBB2,CTNNB1
PMID:25986173	(2015) Targeted deep sequencing of mucinous ovarian tumors reveals multiple overlapping RAS-pathway activating mutations in borderline and cancerous neoplasms.	3	19	2.38	1.19	0.0049	9606.ENSP00000263025,9606.ENSP00000269571,9606.ENSP00000495360	MAPK3,ERBB2,CTNNB1
PMID:24370450	(2014) Midline-derived Shh regulates mesonephric tubule formation through the paraxial mesoderm.	3	19	2.38	1.19	0.0049	9606.ENSP00000332164,9606.ENSP00000422591,9606.ENSP00000495360	SLIT3,SLIT2,CTNNB1
PMID:23388504	(2013) Targeting the HGFc-MET pathway in hepatocellular carcinoma.	3	19	2.38	1.19	0.0049	9606.ENSP00000263025,9606.ENSP00000269571,9606.ENSP00000495360	MAPK3,ERBB2,CTNNB1
PMID:22666227	(2012) Genetic, morphometric, and behavioral factors linked to the midsagittal area of the corpus callosum.	3	19	2.38	1.19	0.0049	9606.ENSP00000332164,9606.ENSP00000422591,9606.ENSP00000495360	SLIT3,SLIT2,CTNNB1
PMID:23024864	(2012) Patched knockout mouse models of Basal cell carcinoma.	3	19	2.38	1.19	0.0049	9606.ENSP00000249373,9606.ENSP00000263025,9606.ENSP00000495360	SMO,MAPK3,CTNNB1
PMID:21658588	(2011) VEGF mediates commissural axon chemoattraction through its receptor Flk1.	3	19	2.38	1.19	0.0049	9606.ENSP00000249373,9606.ENSP00000332164,9606.ENSP00000422591	SMO,SLIT3,SLIT2
PMID:20838434	(2010) MicroRNA-218 is deleted and downregulated in lung squamous cell carcinoma.	3	19	2.38	1.19	0.0049	9606.ENSP00000332164,9606.ENSP00000422591,9606.ENSP00000495360	SLIT3,SLIT2,CTNNB1
PMID:18446242	(2008) A minimal fragment of MUC1 mediates growth of cancer cells.	3	19	2.38	1.19	0.0049	9606.ENSP00000263025,9606.ENSP00000269571,9606.ENSP00000495360	MAPK3,ERBB2,CTNNB1
PMID:36635267	(2023) Single-cell analysis reveals the potential mechanisms of pyrotinib resistance in non-small cell lung cancer.	3	20	2.36	1.18	0.0051	9606.ENSP00000269571,9606.ENSP00000304408,9606.ENSP00000495360	ERBB2,COL3A1,CTNNB1
PMID:36902253	(2023) Histone Modifications Represent a Key Epigenetic Feature of Epithelial-to-Mesenchyme Transition in Pancreatic Cancer.	4	95	1.8	1.1	0.0051	9606.ENSP00000249373,9606.ENSP00000263025,9606.ENSP00000269571,9606.ENSP00000495360	SMO,MAPK3,ERBB2,CTNNB1
PMID:37149867	(2023) A tug of war between DCC and ROBO1 signaling during commissural axon guidance.	3	20	2.36	1.18	0.0051	9606.ENSP00000263025,9606.ENSP00000332164,9606.ENSP00000422591	MAPK3,SLIT3,SLIT2
PMID:35260610	(2022) Impact of silk hydrogel secondary structure on hydrogel formation, silk leaching and in vitro response.	3	20	2.36	1.18	0.0051	9606.ENSP00000263025,9606.ENSP00000269571,9606.ENSP00000495360	MAPK3,ERBB2,CTNNB1
PMID:36291586	(2022) Role of Cell-Cell Junctions in Oesophageal Squamous Cell Carcinoma.	4	95	1.8	1.1	0.0051	9606.ENSP00000263025,9606.ENSP00000269571,9606.ENSP00000363921,9606.ENSP00000495360	MAPK3,ERBB2,PARD3,CTNNB1
PMID:36291792	(2022) The Tumor Microenvironment of Medulloblastoma: An Intricate Multicellular Network with Therapeutic Potential.	4	94	1.81	1.1	0.0051	9606.ENSP00000269571,9606.ENSP00000304408,9606.ENSP00000374309,9606.ENSP00000495360	ERBB2,COL3A1,LAMA1,CTNNB1
PMID:36555424	(2022) Extracellular Matrix-Based Approaches in Cardiac Regeneration: Challenges and Opportunities.	3	20	2.36	1.18	0.0051	9606.ENSP00000269571,9606.ENSP00000332164,9606.ENSP00000422591	ERBB2,SLIT3,SLIT2
PMID:34035279	(2021) A 3D system to model human pancreas development and its reference single-cell transcriptome atlas identify signaling pathways required for progenitor expansion.	4	94	1.81	1.1	0.0051	9606.ENSP00000269571,9606.ENSP00000332164,9606.ENSP00000422591,9606.ENSP00000495360	ERBB2,SLIT3,SLIT2,CTNNB1
PMID:31949199	(2020) Landscape of transcriptome variations uncovering known and novel driver events in colorectal carcinoma.	4	94	1.81	1.1	0.0051	9606.ENSP00000263025,9606.ENSP00000269571,9606.ENSP00000374309,9606.ENSP00000495360	MAPK3,ERBB2,LAMA1,CTNNB1
PMID:32017326	(2020) Mutational analysis of genes with ureteric progenitor cell-specific expression in branching morphogenesis of the mouse kidney.	3	20	2.36	1.18	0.0051	9606.ENSP00000263025,9606.ENSP00000332164,9606.ENSP00000422591	MAPK3,SLIT3,SLIT2
PMID:30927908	(2019) Cancer-associated fibroblasts as abettors of tumor progression at the crossroads of EMT and therapy resistance.	4	94	1.81	1.1	0.0051	9606.ENSP00000249373,9606.ENSP00000263025,9606.ENSP00000269571,9606.ENSP00000495360	SMO,MAPK3,ERBB2,CTNNB1
PMID:31399040	(2019) Protein expression profiles and clinicopathologic characteristics associate with gastric cancer survival.	3	20	2.36	1.18	0.0051	9606.ENSP00000263025,9606.ENSP00000269571,9606.ENSP00000495360	MAPK3,ERBB2,CTNNB1
PMID:27974673	(2017) mir-218-2 promotes glioblastomas growth, invasion and drug resistance by targeting CDC27.	3	20	2.36	1.18	0.0051	9606.ENSP00000332164,9606.ENSP00000422591,9606.ENSP00000495360	SLIT3,SLIT2,CTNNB1
PMID:28185035	(2017) Anthracycline Chemotherapy and Cardiotoxicity.	3	20	2.36	1.18	0.0051	9606.ENSP00000263025,9606.ENSP00000269571,9606.ENSP00000467141	MAPK3,ERBB2,TTN
PMID:26908458	(2016) ADP-ribosylation factor 1 expression regulates epithelial-mesenchymal transition and predicts poor clinical outcome in triple-negative breast cancer.	3	20	2.36	1.18	0.0051	9606.ENSP00000263025,9606.ENSP00000269571,9606.ENSP00000495360	MAPK3,ERBB2,CTNNB1
PMID:27809802	(2016) The expression pattern of matrix-producing tumor stroma is of prognostic importance in breast cancer.	3	20	2.36	1.18	0.0051	9606.ENSP00000269571,9606.ENSP00000304408,9606.ENSP00000495360	ERBB2,COL3A1,CTNNB1
PMID:25590802	(2015) Stromal SLIT2 impacts on pancreatic cancer-associated neural remodeling.	3	20	2.36	1.18	0.0051	9606.ENSP00000332164,9606.ENSP00000422591,9606.ENSP00000495360	SLIT3,SLIT2,CTNNB1
PMID:25670172	(2015) Phosphotyrosine signaling analysis in human tumors is confounded by systemic ischemia-driven artifacts and intra-specimen heterogeneity.	3	20	2.36	1.18	0.0051	9606.ENSP00000263025,9606.ENSP00000269571,9606.ENSP00000363921	MAPK3,ERBB2,PARD3
PMID:25747895	(2015) (Pro)renin receptor is crucial for Wntbeta-catenin-dependent genesis of pancreatic ductal adenocarcinoma.	3	20	2.36	1.18	0.0051	9606.ENSP00000332164,9606.ENSP00000422591,9606.ENSP00000495360	SLIT3,SLIT2,CTNNB1
PMID:24465527	(2014) Targeting cadherin-17 inactivates RasRafMEKERK signaling and inhibits cell proliferation in gastric cancer.	3	20	2.36	1.18	0.0051	9606.ENSP00000263025,9606.ENSP00000269571,9606.ENSP00000495360	MAPK3,ERBB2,CTNNB1
PMID:23903657	(2013) Induction of intestinal stem cells by R-spondin 1 and Slit2 augments chemoradioprotection.	3	20	2.36	1.18	0.0051	9606.ENSP00000332164,9606.ENSP00000422591,9606.ENSP00000495360	SLIT3,SLIT2,CTNNB1
PMID:24120138	(2013) PKM2 isoform-specific deletion reveals a differential requirement for pyruvate kinase in tumor cells.	3	20	2.36	1.18	0.0051	9606.ENSP00000263025,9606.ENSP00000269571,9606.ENSP00000495360	MAPK3,ERBB2,CTNNB1
PMID:21443800	(2011) The novel curcumin analog FLLL32 decreases STAT3 DNA binding activity and expression, and induces apoptosis in osteosarcoma cell lines.	3	20	2.36	1.18	0.0051	9606.ENSP00000263025,9606.ENSP00000269571,9606.ENSP00000495360	MAPK3,ERBB2,CTNNB1
PMID:18952577	(2008) Tumors of the central nervous system: clinical aspects, molecular mechanisms, unanswered questions, and future research directions.	3	20	2.36	1.18	0.0051	9606.ENSP00000249373,9606.ENSP00000269571,9606.ENSP00000495360	SMO,ERBB2,CTNNB1
PMID:38014221	(2023) Spatial proteo-transcriptomic profiling reveals the molecular landscape of borderline ovarian tumors and their invasive progression.	4	96	1.8	1.09	0.0052	9606.ENSP00000263025,9606.ENSP00000269571,9606.ENSP00000332164,9606.ENSP00000422591	MAPK3,ERBB2,SLIT3,SLIT2
PMID:38139406	(2023) Copper in Gynecological Diseases.	4	96	1.8	1.09	0.0052	9606.ENSP00000263025,9606.ENSP00000332164,9606.ENSP00000422591,9606.ENSP00000495360	MAPK3,SLIT3,SLIT2,CTNNB1
PMID:32707920	(2020) Clinical and Pre-Clinical Evidence of Carbonic Anhydrase IX in Pancreatic Cancer and Its High Expression in Pre-Cancerous Lesions.	4	96	1.8	1.09	0.0052	9606.ENSP00000249373,9606.ENSP00000263025,9606.ENSP00000269571,9606.ENSP00000495360	SMO,MAPK3,ERBB2,CTNNB1
PMID:36761027	(2023) Exploitation of a shared genetic signature between obesity and endometrioid endometrial cancer.	3	21	2.34	1.16	0.0054	9606.ENSP00000269571,9606.ENSP00000467141,9606.ENSP00000495360	ERBB2,TTN,CTNNB1
PMID:36782224	(2023) DNA methylation in peripheral blood leukocytes for the association with glucose metabolism and invasive breast cancer.	3	21	2.34	1.16	0.0054	9606.ENSP00000263025,9606.ENSP00000269571,9606.ENSP00000495360	MAPK3,ERBB2,CTNNB1
PMID:37015905	(2023) L1CAM deployed perivascular tumor niche promotes vessel wall invasion of tumor thrombus and metastasis of renal cell carcinoma.	3	21	2.34	1.16	0.0054	9606.ENSP00000332164,9606.ENSP00000422591,9606.ENSP00000495360	SLIT3,SLIT2,CTNNB1
PMID:37101765	(2023) Six-Transmembrane Epithelial Antigen of Prostate 4: An Indicator of Prognosis and Tumor Immunity in Hepatocellular Carcinoma.	3	21	2.34	1.16	0.0054	9606.ENSP00000269571,9606.ENSP00000467141,9606.ENSP00000495360	ERBB2,TTN,CTNNB1
PMID:37175833	(2023) Small-Cell Lung Cancer-An Update on Targeted and Immunotherapies.	3	21	2.34	1.16	0.0054	9606.ENSP00000269571,9606.ENSP00000332164,9606.ENSP00000422591	ERBB2,SLIT3,SLIT2
PMID:37601846	(2023) Regulation of miRNA expression by alpha4beta1 integrin-dependent multiple myeloma cell adhesion.	3	21	2.34	1.16	0.0054	9606.ENSP00000249373,9606.ENSP00000263025,9606.ENSP00000269571	SMO,MAPK3,ERBB2
PMID:37954397	(2023) In silico whole-transcriptome analysis reveals a potential hsa_circ_0000375-miR-424-5p-TPM2SRPXSRGAP1 regulatory network related to liver metastasis of colorectal cancer.	3	21	2.34	1.16	0.0054	9606.ENSP00000332164,9606.ENSP00000422591,9606.ENSP00000495360	SLIT3,SLIT2,CTNNB1
PMID:35151364	(2022) Gene-Interaction-Sensitive enrichment analysis in congenital heart disease.	3	21	2.34	1.16	0.0054	9606.ENSP00000332164,9606.ENSP00000422591,9606.ENSP00000495360	SLIT3,SLIT2,CTNNB1
PMID:35158939	(2022) Dual Inhibition of Myc Transcription and PI3K Activity Effectively Targets Colorectal Cancer Stem Cells.	3	21	2.34	1.16	0.0054	9606.ENSP00000263025,9606.ENSP00000269571,9606.ENSP00000495360	MAPK3,ERBB2,CTNNB1
PMID:35624002	(2022) Mechanism and therapeutic potential of tumor-immune symbiosis in glioblastoma.	4	98	1.79	1.08	0.0054	9606.ENSP00000263025,9606.ENSP00000332164,9606.ENSP00000422591,9606.ENSP00000495360	MAPK3,SLIT3,SLIT2,CTNNB1
PMID:36498797	(2022) Screening and Identification of Key Biomarkers in Metastatic Uveal Melanoma: Evidence from a Bioinformatic Analysis.	3	21	2.34	1.16	0.0054	9606.ENSP00000332164,9606.ENSP00000422591,9606.ENSP00000495360	SLIT3,SLIT2,CTNNB1
PMID:32769441	(2021) SHCBP1 Promotes the Progression of Esophageal Squamous Cell Carcinoma Via the TGFbeta Pathway.	3	21	2.34	1.16	0.0054	9606.ENSP00000263025,9606.ENSP00000269571,9606.ENSP00000495360	MAPK3,ERBB2,CTNNB1
PMID:34040073	(2021) PET-CT and RNA sequencing reveal novel targets for acupuncture-induced lowering of blood pressure in spontaneously hypertensive rats.	3	21	2.34	1.16	0.0054	9606.ENSP00000263025,9606.ENSP00000269571,9606.ENSP00000495360	MAPK3,ERBB2,CTNNB1
PMID:34413914	(2021) Overexpression of CXCR7 is a Novel Indicator for Enzalutamide Resistance in Castration-Resistant Prostate Cancer Patients.	3	21	2.34	1.16	0.0054	9606.ENSP00000263025,9606.ENSP00000269571,9606.ENSP00000495360	MAPK3,ERBB2,CTNNB1
PMID:34433058	(2021) The non-muscle ADFcofilin-1 controls sarcomeric actin filament integrity and force production in striated muscle laminopathies.	3	21	2.34	1.16	0.0054	9606.ENSP00000263025,9606.ENSP00000304408,9606.ENSP00000467141	MAPK3,COL3A1,TTN
PMID:34502529	(2021) Novel Nitrogen-Based Chalcone Analogs Provoke Substantial Apoptosis in HER2-Positive Human Breast Cancer Cells via JNK and ERK1ERK2 Signaling Pathways.	3	21	2.34	1.16	0.0054	9606.ENSP00000263025,9606.ENSP00000269571,9606.ENSP00000495360	MAPK3,ERBB2,CTNNB1
PMID:34595119	(2021) An Integrated Analysis of C5AR2 Related to Malignant Properties and Immune Infiltration of Breast Cancer.	3	21	2.34	1.16	0.0054	9606.ENSP00000263025,9606.ENSP00000269571,9606.ENSP00000495360	MAPK3,ERBB2,CTNNB1
PMID:34790782	(2021) Comprehensive analysis of a new immune-related prognostic signature for esophageal cancer and its correlation with infiltrating immune cells and target genes.	3	21	2.34	1.16	0.0054	9606.ENSP00000269571,9606.ENSP00000332164,9606.ENSP00000422591	ERBB2,SLIT3,SLIT2
PMID:34831210	(2021) Developmental Pathways Underlying Lung Development and Congenital Lung Disorders.	4	98	1.79	1.08	0.0054	9606.ENSP00000249373,9606.ENSP00000263025,9606.ENSP00000332164,9606.ENSP00000495360	SMO,MAPK3,SLIT3,CTNNB1
PMID:32140606	(2020) Glial cell ecology in zebrafish development and regeneration.	3	21	2.34	1.16	0.0054	9606.ENSP00000332164,9606.ENSP00000422591,9606.ENSP00000495360	SLIT3,SLIT2,CTNNB1
PMID:32183385	(2020) Ovarian Cancer, Cancer Stem Cells and Current Treatment Strategies: A Potential Role of Magmas in the Current Treatment Methods.	4	97	1.8	1.08	0.0054	9606.ENSP00000269571,9606.ENSP00000332164,9606.ENSP00000422591,9606.ENSP00000495360	ERBB2,SLIT3,SLIT2,CTNNB1
PMID:32219639	(2020) Chondrogenesis Defines Future Skeletal Patterns Via Cell Transdifferentiation from Chondrocytes to Bone Cells.	3	21	2.34	1.16	0.0054	9606.ENSP00000249373,9606.ENSP00000263025,9606.ENSP00000495360	SMO,MAPK3,CTNNB1
PMID:32286429	(2020) Neuronal LXR Regulates Neuregulin 1 Expression and Sciatic Nerve-Associated Cell Signaling in Western Diet-fed Rodents.	3	21	2.34	1.16	0.0054	9606.ENSP00000269571,9606.ENSP00000332164,9606.ENSP00000422591	ERBB2,SLIT3,SLIT2
PMID:32746865	(2020) COL4A1 promotes the growth and metastasis of hepatocellular carcinoma cells by activating FAK-Src signaling.	3	21	2.34	1.16	0.0054	9606.ENSP00000263025,9606.ENSP00000304408,9606.ENSP00000495360	MAPK3,COL3A1,CTNNB1
PMID:33348877	(2020) High Levels of Receptor Tyrosine Kinases in CCM3-Deficient Cells Increase Their Susceptibility to Tyrosine Kinase Inhibition.	3	21	2.34	1.16	0.0054	9606.ENSP00000263025,9606.ENSP00000269571,9606.ENSP00000495360	MAPK3,ERBB2,CTNNB1
PMID:29626631	(2018) Ift25 is not a cystic kidney disease gene but is required for early steps of kidney development.	3	21	2.34	1.16	0.0054	9606.ENSP00000249373,9606.ENSP00000332164,9606.ENSP00000422591	SMO,SLIT3,SLIT2
PMID:29751615	(2018) The Maxi-K (BK) Channel Antagonist Penitrem A as a Novel Breast Cancer-Targeted Therapeutic.	3	21	2.34	1.16	0.0054	9606.ENSP00000263025,9606.ENSP00000269571,9606.ENSP00000495360	MAPK3,ERBB2,CTNNB1
PMID:29928487	(2018) Nucleolin facilitates nuclear retention of an ultraconserved region containing TRA2beta4 and accelerates colon cancer cell growth.	3	21	2.34	1.16	0.0054	9606.ENSP00000263025,9606.ENSP00000269571,9606.ENSP00000495360	MAPK3,ERBB2,CTNNB1
PMID:29988965	(2018) Osteolytic cancer cells induce vascularaxon guidance processes in the bonebone marrow stroma.	4	97	1.8	1.08	0.0054	9606.ENSP00000304408,9606.ENSP00000332164,9606.ENSP00000422591,9606.ENSP00000495360	COL3A1,SLIT3,SLIT2,CTNNB1
PMID:30060526	(2018) Lung Cancers: Molecular Characterization, Clonal Heterogeneity and Evolution, and Cancer Stem Cells.	5	256	1.47	0.98	0.0054	9606.ENSP00000263025,9606.ENSP00000269571,9606.ENSP00000332164,9606.ENSP00000422591,9606.ENSP00000495360	MAPK3,ERBB2,SLIT3,SLIT2,CTNNB1
PMID:30147344	(2018) Identification of key genes and pathways using bioinformatics analysis in septic shock children.	3	21	2.34	1.16	0.0054	9606.ENSP00000263025,9606.ENSP00000332164,9606.ENSP00000422591	MAPK3,SLIT3,SLIT2
PMID:28345808	(2017) Molecular genetic analysis of the melanoma regulatory locus in Xiphophorus interspecies hybrids.	3	21	2.34	1.16	0.0054	9606.ENSP00000332164,9606.ENSP00000422591,9606.ENSP00000495360	SLIT3,SLIT2,CTNNB1
PMID:26019213	(2016) POU2F2-oriented network promotes human gastric cancer metastasis.	3	21	2.34	1.16	0.0054	9606.ENSP00000332164,9606.ENSP00000422591,9606.ENSP00000495360	SLIT3,SLIT2,CTNNB1
PMID:26848526	(2016) Oncogenic K-ras confers SAHA resistance by up-regulating HDAC6 and c-myc expression.	3	21	2.34	1.16	0.0054	9606.ENSP00000263025,9606.ENSP00000269571,9606.ENSP00000495360	MAPK3,ERBB2,CTNNB1
PMID:27312497	(2016) Strategies for analyzing cardiac phenotypes in the zebrafish embryo.	3	21	2.34	1.16	0.0054	9606.ENSP00000269571,9606.ENSP00000467141,9606.ENSP00000495360	ERBB2,TTN,CTNNB1
PMID:27618449	(2016) Unsupervised detection of cancer driver mutations with parsimony-guided learning.	3	21	2.34	1.16	0.0054	9606.ENSP00000269571,9606.ENSP00000467141,9606.ENSP00000495360	ERBB2,TTN,CTNNB1
PMID:24288056	(2014) SOX7: from a developmental regulator to an emerging tumor suppressor.	3	21	2.34	1.16	0.0054	9606.ENSP00000269571,9606.ENSP00000374309,9606.ENSP00000495360	ERBB2,LAMA1,CTNNB1
PMID:24650043	(2014) Meeting report from the 10th International Congress of the Society for Melanoma Research, Philadelphia, PA, November 2013.	4	99	1.79	1.08	0.0054	9606.ENSP00000263025,9606.ENSP00000269571,9606.ENSP00000353582,9606.ENSP00000495360	MAPK3,ERBB2,NRP2,CTNNB1
PMID:24817309	(2014) Nf2Merlin controls spinal cord neural progenitor function in a Rac1ErbB2-dependent manner.	3	21	2.34	1.16	0.0054	9606.ENSP00000263025,9606.ENSP00000269571,9606.ENSP00000495360	MAPK3,ERBB2,CTNNB1
PMID:24882712	(2014) Migratory neural crest cell alphaN-catenin impacts chick trigeminal ganglia formation.	3	21	2.34	1.16	0.0054	9606.ENSP00000332164,9606.ENSP00000353582,9606.ENSP00000495360	SLIT3,NRP2,CTNNB1
PMID:25025370	(2014) Small molecule inhibitors in acute myeloid leukemia: from the bench to the clinic.	4	98	1.79	1.08	0.0054	9606.ENSP00000249373,9606.ENSP00000263025,9606.ENSP00000269571,9606.ENSP00000495360	SMO,MAPK3,ERBB2,CTNNB1
PMID:23830865	(2013) ETS factors regulate Vegf-dependent arterial specification.	3	21	2.34	1.16	0.0054	9606.ENSP00000249373,9606.ENSP00000263025,9606.ENSP00000495360	SMO,MAPK3,CTNNB1
PMID:24013655	(2013) The antihelmintic drug pyrvinium pamoate targets aggressive breast cancer.	3	21	2.34	1.16	0.0054	9606.ENSP00000249373,9606.ENSP00000269571,9606.ENSP00000495360	SMO,ERBB2,CTNNB1
PMID:24312054	(2013) ABCG2 is not able to catalyze glutathione efflux and does not contribute to GSH-dependent collateral sensitivity.	3	21	2.34	1.16	0.0054	9606.ENSP00000263025,9606.ENSP00000269571,9606.ENSP00000495360	MAPK3,ERBB2,CTNNB1
PMID:22241990	(2012) Slit2Robo4 signaling modulates HIV-1 gp120-induced lymphatic hyperpermeability.	3	21	2.34	1.16	0.0054	9606.ENSP00000263025,9606.ENSP00000332164,9606.ENSP00000422591	MAPK3,SLIT3,SLIT2
PMID:20223754	(2010) The PCP genes Celsr1 and Vangl2 are required for normal lung branching morphogenesis.	3	21	2.34	1.16	0.0054	9606.ENSP00000263025,9606.ENSP00000374309,9606.ENSP00000495360	MAPK3,LAMA1,CTNNB1
PMID:20038817	(2009) Reduced cell death, invasive and angiogenic features conferred by BRCA1-deficiency in mammary epithelial cells transformed with H-Ras.	3	21	2.34	1.16	0.0054	9606.ENSP00000263025,9606.ENSP00000269571,9606.ENSP00000495360	MAPK3,ERBB2,CTNNB1
PMID:37644299	(2024) Novel PEGylated cholephytosomes for targeting fisetin to breast cancer: in vitro appraisal and in vivo antitumoral studies.	3	22	2.32	1.16	0.0055	9606.ENSP00000263025,9606.ENSP00000269571,9606.ENSP00000495360	MAPK3,ERBB2,CTNNB1
PMID:38203768	(2024) Integrated Analysis of DNA Methylation and Gene Expression Profiles in a Rat Model of Osteoarthritis.	3	22	2.32	1.16	0.0055	9606.ENSP00000263025,9606.ENSP00000304408,9606.ENSP00000495360	MAPK3,COL3A1,CTNNB1
PMID:36762806	(2023) Medulloblastoma: Current Perspectives and Recent Advances.	3	22	2.32	1.16	0.0055	9606.ENSP00000249373,9606.ENSP00000269571,9606.ENSP00000495360	SMO,ERBB2,CTNNB1
PMID:38000021	(2023) Mapping cardiac remodeling in chronic kidney disease.	4	100	1.78	1.08	0.0055	9606.ENSP00000263025,9606.ENSP00000304408,9606.ENSP00000332164,9606.ENSP00000467141	MAPK3,COL3A1,SLIT3,TTN
PMID:38022587	(2023) Small molecule inhibitors for cancer immunotherapy and associated biomarkers - the current status.	4	102	1.77	1.07	0.0055	9606.ENSP00000263025,9606.ENSP00000269571,9606.ENSP00000304408,9606.ENSP00000495360	MAPK3,ERBB2,COL3A1,CTNNB1
PMID:35211625	(2022) Prognostic Significance of SPARC Expression in Breast Cancer: A Meta-Analysis and Bioinformatics Analysis.	3	22	2.32	1.16	0.0055	9606.ENSP00000263025,9606.ENSP00000269571,9606.ENSP00000495360	MAPK3,ERBB2,CTNNB1
PMID:35628341	(2022) Secreted HSP90alpha-LRP1 Signaling Promotes Tumor Metastasis and Chemoresistance in Pancreatic Cancer.	3	22	2.32	1.16	0.0055	9606.ENSP00000263025,9606.ENSP00000269571,9606.ENSP00000495360	MAPK3,ERBB2,CTNNB1
PMID:35741401	(2022) Cardiomyocyte Proliferation from Fetal- to Adult- and from Normal- to Hypertrophy and Failing Hearts.	3	22	2.32	1.16	0.0055	9606.ENSP00000332164,9606.ENSP00000422591,9606.ENSP00000467141	SLIT3,SLIT2,TTN
PMID:35979967	(2022) The lonidamine derivative H2-gamendazole reduces cyst formation in polycystic kidney disease.	3	22	2.32	1.16	0.0055	9606.ENSP00000263025,9606.ENSP00000269571,9606.ENSP00000495360	MAPK3,ERBB2,CTNNB1
PMID:36046628	(2022) Analysis of neuroendocrine clones in NSCLCs using an immuno-guided laser-capture microdissection-based approach.	3	22	2.32	1.16	0.0055	9606.ENSP00000263025,9606.ENSP00000269571,9606.ENSP00000495360	MAPK3,ERBB2,CTNNB1
PMID:36059961	(2022) The roles of glycolysis in osteosarcoma.	4	100	1.78	1.08	0.0055	9606.ENSP00000263025,9606.ENSP00000269571,9606.ENSP00000422591,9606.ENSP00000495360	MAPK3,ERBB2,SLIT2,CTNNB1
PMID:36228719	(2022) Protein tyrosine kinase 6 regulates activation of SRC kinase.	3	22	2.32	1.16	0.0055	9606.ENSP00000263025,9606.ENSP00000269571,9606.ENSP00000495360	MAPK3,ERBB2,CTNNB1
PMID:36591235	(2022) Immunomodulatory role of metalloproteases in cancers: Current progress and future trends.	4	101	1.78	1.07	0.0055	9606.ENSP00000263025,9606.ENSP00000269571,9606.ENSP00000332164,9606.ENSP00000422591	MAPK3,ERBB2,SLIT3,SLIT2
PMID:33602253	(2021) Lotus leaf extract inhibits ER(-) breast cancer cell migration and metastasis.	3	22	2.32	1.16	0.0055	9606.ENSP00000263025,9606.ENSP00000269571,9606.ENSP00000495360	MAPK3,ERBB2,CTNNB1
PMID:33727808	(2021) (99m)Tc-Radiolabeled Silica Nanocarriers for Targeted Detection and Treatment of HER2-Positive Breast Cancer.	3	22	2.32	1.16	0.0055	9606.ENSP00000269571,9606.ENSP00000374309,9606.ENSP00000467141	ERBB2,LAMA1,TTN
PMID:33783985	(2021) Landscape and dynamics of single tumor and immune cells in early and advanced-stage lung adenocarcinoma.	4	100	1.78	1.08	0.0055	9606.ENSP00000304408,9606.ENSP00000332164,9606.ENSP00000422591,9606.ENSP00000495360	COL3A1,SLIT3,SLIT2,CTNNB1
PMID:34556093	(2021) Rolipram plays an anti-fibrotic effect in ligamentum flavum fibroblasts by inhibiting the activation of ERK12.	3	22	2.32	1.16	0.0055	9606.ENSP00000263025,9606.ENSP00000304408,9606.ENSP00000495360	MAPK3,COL3A1,CTNNB1
PMID:32174262	(2020) miR-331-3p Suppresses Cell Proliferation in TNBC Cells by Downregulating NRP2.	3	22	2.32	1.16	0.0055	9606.ENSP00000263025,9606.ENSP00000269571,9606.ENSP00000353582	MAPK3,ERBB2,NRP2
PMID:32695943	(2020) TINCR: An lncRNA with dual functions in the carcinogenesis process.	3	22	2.32	1.16	0.0055	9606.ENSP00000263025,9606.ENSP00000269571,9606.ENSP00000495360	MAPK3,ERBB2,CTNNB1
PMID:32736533	(2020) Rare osteosarcoma cell subpopulation protein array and profiling using imaging mass cytometry and bioinformatics analysis.	3	22	2.32	1.16	0.0055	9606.ENSP00000263025,9606.ENSP00000269571,9606.ENSP00000495360	MAPK3,ERBB2,CTNNB1
PMID:32922506	(2020) Ethyl Acetate Fraction from Hedyotis diffusa plus Scutellaria barbata Exerts Anti-Breast Cancer Effect via miR-200c-PDE7BPD-L1-AKTMAPK Axis.	3	22	2.32	1.16	0.0055	9606.ENSP00000263025,9606.ENSP00000269571,9606.ENSP00000495360	MAPK3,ERBB2,CTNNB1
PMID:30796036	(2019) Multiplexed (18-Plex) Measurement of Signaling Targets and Cytotoxic T Cells in Trastuzumab-Treated Patients using Imaging Mass Cytometry.	3	22	2.32	1.16	0.0055	9606.ENSP00000263025,9606.ENSP00000269571,9606.ENSP00000495360	MAPK3,ERBB2,CTNNB1
PMID:30863492	(2019) Broad-spectrum receptor tyrosine kinase inhibitors overcome de novo and acquired modes of resistance to EGFR-targeted therapies in colorectal cancer.	3	22	2.32	1.16	0.0055	9606.ENSP00000263025,9606.ENSP00000269571,9606.ENSP00000495360	MAPK3,ERBB2,CTNNB1
PMID:31445211	(2019) A Novel Next-Generation Sequencing Approach to Detecting Microsatellite Instability and Pan-Tumor Characterization of 1000 Microsatellite Instability-High Cases in 67,000 Patient Samples.	3	22	2.32	1.16	0.0055	9606.ENSP00000332164,9606.ENSP00000422591,9606.ENSP00000495360	SLIT3,SLIT2,CTNNB1
PMID:31485668	(2019) Synergistic effect of STAT3-targeted small interfering RNA and AZD0530 against glioblastoma in vitro and in vivo.	3	22	2.32	1.16	0.0055	9606.ENSP00000263025,9606.ENSP00000269571,9606.ENSP00000495360	MAPK3,ERBB2,CTNNB1
PMID:31819526	(2019) Inhibition of KPNB1 Inhibits Proliferation and Promotes Apoptosis of Chronic Myeloid Leukemia Cells Through Regulation of E2F1.	3	22	2.32	1.16	0.0055	9606.ENSP00000263025,9606.ENSP00000269571,9606.ENSP00000495360	MAPK3,ERBB2,CTNNB1
PMID:29922232	(2018) The Role of the Insulin-Like Growth Factor 1 Pathway in Immune Tumor Microenvironment and Its Clinical Ramifications in Gynecologic Malignancies.	3	22	2.32	1.16	0.0055	9606.ENSP00000263025,9606.ENSP00000269571,9606.ENSP00000495360	MAPK3,ERBB2,CTNNB1
PMID:29956803	(2018) Ophiopogonin B suppresses the metastasis and angiogenesis of A549 cells in vitro and in vivo by inhibiting the EphA2Akt signaling pathway.	3	22	2.32	1.16	0.0055	9606.ENSP00000263025,9606.ENSP00000269571,9606.ENSP00000495360	MAPK3,ERBB2,CTNNB1
PMID:28137778	(2017) Merlin controls the repair capacity of Schwann cells after injury by regulating HippoYAP activity.	3	22	2.32	1.16	0.0055	9606.ENSP00000263025,9606.ENSP00000269571,9606.ENSP00000495360	MAPK3,ERBB2,CTNNB1
PMID:29169336	(2017) Multi-region and single-cell sequencing reveal variable genomic heterogeneity in rectal cancer.	3	22	2.32	1.16	0.0055	9606.ENSP00000269571,9606.ENSP00000467141,9606.ENSP00000495360	ERBB2,TTN,CTNNB1
PMID:29171417	(2017) Collagen 1 signaling at the central nervous system injury site and astrogliosis.	3	22	2.32	1.16	0.0055	9606.ENSP00000332164,9606.ENSP00000422591,9606.ENSP00000495360	SLIT3,SLIT2,CTNNB1
PMID:26975850	(2016) Loss of miR-203 regulates cell shape and matrix adhesion through ROBO1RacFAK in response to stiffness.	3	22	2.32	1.16	0.0055	9606.ENSP00000332164,9606.ENSP00000422591,9606.ENSP00000495360	SLIT3,SLIT2,CTNNB1
PMID:26992354	(2016) Molecular Control of Atypical Protein Kinase C: Tipping the Balance between Self-Renewal and Differentiation.	3	22	2.32	1.16	0.0055	9606.ENSP00000249373,9606.ENSP00000363921,9606.ENSP00000495360	SMO,PARD3,CTNNB1
PMID:27090210	(2016) Identification of stromal ColXalpha1 and tumor-infiltrating lymphocytes as putative predictive markers of neoadjuvant therapy in estrogen receptor-positiveHER2-positive breast cancer.	3	22	2.32	1.16	0.0055	9606.ENSP00000263025,9606.ENSP00000269571,9606.ENSP00000304408	MAPK3,ERBB2,COL3A1
PMID:27487128	(2016) Ethacrynic acid improves the antitumor effects of irreversible epidermal growth factor receptor tyrosine kinase inhibitors in breast cancer.	3	22	2.32	1.16	0.0055	9606.ENSP00000263025,9606.ENSP00000269571,9606.ENSP00000495360	MAPK3,ERBB2,CTNNB1
PMID:27605043	(2016) Phosphorylation of calciumcalmodulin-stimulated protein kinase II at T286 enhances invasion and migration of human breast cancer cells.	3	22	2.32	1.16	0.0055	9606.ENSP00000263025,9606.ENSP00000269571,9606.ENSP00000495360	MAPK3,ERBB2,CTNNB1
PMID:27738322	(2016) Antagonizing miR-218-5p attenuates Wnt signaling and reduces metastatic bone disease of triple negative breast cancer cells.	3	22	2.32	1.16	0.0055	9606.ENSP00000332164,9606.ENSP00000422591,9606.ENSP00000495360	SLIT3,SLIT2,CTNNB1
PMID:25823021	(2015) Fibulin-3 is a novel TGF-beta pathway inhibitor in the breast cancer microenvironment.	3	22	2.32	1.16	0.0055	9606.ENSP00000263025,9606.ENSP00000269571,9606.ENSP00000495360	MAPK3,ERBB2,CTNNB1
PMID:25884729	(2015) The role of HGFMET and FGFFGFR in fibroblast-derived growth stimulation and lapatinib-resistance of esophageal squamous cell carcinoma.	3	22	2.32	1.16	0.0055	9606.ENSP00000263025,9606.ENSP00000269571,9606.ENSP00000467141	MAPK3,ERBB2,TTN
PMID:25892662	(2015) Sustained proliferation in cancer: Mechanisms and novel therapeutic targets.	4	100	1.78	1.08	0.0055	9606.ENSP00000249373,9606.ENSP00000263025,9606.ENSP00000269571,9606.ENSP00000495360	SMO,MAPK3,ERBB2,CTNNB1
PMID:24519156	(2014) Fibroblast growth factor receptor 3 activation plays a causative role in urothelial cancer pathogenesis in cooperation with Pten loss in mice.	3	22	2.32	1.16	0.0055	9606.ENSP00000263025,9606.ENSP00000269571,9606.ENSP00000495360	MAPK3,ERBB2,CTNNB1
PMID:23159910	(2012) Tumor suppressive microRNA-218 inhibits cancer cell migration and invasion through targeting laminin-332 in head and neck squamous cell carcinoma.	3	22	2.32	1.16	0.0055	9606.ENSP00000332164,9606.ENSP00000422591,9606.ENSP00000495360	SLIT3,SLIT2,CTNNB1
PMID:20696410	(2010) Learning from Jekyll to control Hyde: Hedgehog signaling in development and cancer.	3	22	2.32	1.16	0.0055	9606.ENSP00000249373,9606.ENSP00000269571,9606.ENSP00000495360	SMO,ERBB2,CTNNB1
PMID:19325799	(2008) Tea polyphenols and their roles in cancer prevention and chemotherapy.	3	22	2.32	1.16	0.0055	9606.ENSP00000263025,9606.ENSP00000269571,9606.ENSP00000495360	MAPK3,ERBB2,CTNNB1
PMID:17425785	(2007) Stromal derived factor-1 exerts differential regulation on distinct cortical cell populations in vitro.	3	22	2.32	1.16	0.0055	9606.ENSP00000263025,9606.ENSP00000332164,9606.ENSP00000422591	MAPK3,SLIT3,SLIT2
PMID:36969705	(2023) Icariin Induces Triple-Negative Breast Cancer Cell Apoptosis and Suppresses Invasion by Inhibiting the JNKc-Jun Signaling Pathway.	3	23	2.3	1.15	0.0057	9606.ENSP00000263025,9606.ENSP00000269571,9606.ENSP00000495360	MAPK3,ERBB2,CTNNB1
PMID:37443484	(2023) Mechanism of morusin on breast cancer via network pharmacology and in vitro experiments.	3	23	2.3	1.15	0.0057	9606.ENSP00000263025,9606.ENSP00000269571,9606.ENSP00000495360	MAPK3,ERBB2,CTNNB1
PMID:37623233	(2023) Mechanism of Taxanes in the Treatment of Lung Cancer Based on Network Pharmacology and Molecular Docking.	3	23	2.3	1.15	0.0057	9606.ENSP00000263025,9606.ENSP00000269571,9606.ENSP00000495360	MAPK3,ERBB2,CTNNB1
PMID:38016026	(2023) Targeted epigenetic silencing of UCHL1 expression suppresses collagen-1 production in human lung epithelial cells.	3	23	2.3	1.15	0.0057	9606.ENSP00000269571,9606.ENSP00000304408,9606.ENSP00000374309	ERBB2,COL3A1,LAMA1
PMID:36430910	(2022) TGF-beta Signaling in Metastatic Colorectal Cancer (mCRC): From Underlying Mechanism to Potential Applications in Clinical Development.	4	105	1.76	1.06	0.0057	9606.ENSP00000263025,9606.ENSP00000332164,9606.ENSP00000422591,9606.ENSP00000495360	MAPK3,SLIT3,SLIT2,CTNNB1
PMID:33390791	(2021) Tumor Mutation Burden, Immune Cell Infiltration, and Construction of Immune-Related Genes Prognostic Model in Head and Neck Cancer.	3	23	2.3	1.15	0.0057	9606.ENSP00000269571,9606.ENSP00000467141,9606.ENSP00000495360	ERBB2,TTN,CTNNB1
PMID:34069476	(2021) Transcription Factor beta-Catenin Plays a Key Role in Fluid Flow Shear Stress-Mediated Glomerular Injury in Solitary Kidney.	3	23	2.3	1.15	0.0057	9606.ENSP00000263025,9606.ENSP00000269571,9606.ENSP00000495360	MAPK3,ERBB2,CTNNB1
PMID:34072442	(2021) miR-34a-Mediated Survivin Inhibition Improves the Antitumor Activity of Selinexor in Triple-Negative Breast Cancer.	3	23	2.3	1.15	0.0057	9606.ENSP00000263025,9606.ENSP00000269571,9606.ENSP00000495360	MAPK3,ERBB2,CTNNB1
PMID:34345211	(2021) CXCL16 Promotes Gastric Cancer Tumorigenesis via ADAM10-Dependent CXCL16CXCR6 Axis and Activates Akt and MAPK Signaling Pathways.	3	23	2.3	1.15	0.0057	9606.ENSP00000263025,9606.ENSP00000269571,9606.ENSP00000495360	MAPK3,ERBB2,CTNNB1
PMID:34415905	(2021) Core circadian clock transcription factor BMAL1 regulates mammary epithelial cell growth, differentiation, and milk component synthesis.	5	272	1.44	0.96	0.0057	9606.ENSP00000332164,9606.ENSP00000353582,9606.ENSP00000363921,9606.ENSP00000422591,9606.ENSP00000495360	SLIT3,NRP2,PARD3,SLIT2,CTNNB1
PMID:34615554	(2021) RNA-Seq based transcriptome analysis in oral lichen planus.	3	23	2.3	1.15	0.0057	9606.ENSP00000249373,9606.ENSP00000363921,9606.ENSP00000495360	SMO,PARD3,CTNNB1
PMID:34731008	(2021) Structure of the human Meckel-Gruber protein Meckelin.	3	23	2.3	1.15	0.0057	9606.ENSP00000249373,9606.ENSP00000263025,9606.ENSP00000495360	SMO,MAPK3,CTNNB1
PMID:32368092	(2020) Comprehensive Analysis of CDC27 Related to Peritoneal Metastasis by Whole Exome Sequencing in Gastric Cancer.	3	23	2.3	1.15	0.0057	9606.ENSP00000269571,9606.ENSP00000467141,9606.ENSP00000495360	ERBB2,TTN,CTNNB1
PMID:32377460	(2020) Aberrant expression of two miRNAs promotes proliferation, hepatitis B virus amplification, migration and invasion of hepatocellular carcinoma cells: evidence from bioinformatic analysis and experimental validation.	3	23	2.3	1.15	0.0057	9606.ENSP00000263025,9606.ENSP00000269571,9606.ENSP00000495360	MAPK3,ERBB2,CTNNB1
PMID:32532960	(2020) The mechanisms of sorafenib resistance in hepatocellular carcinoma: theoretical basis and therapeutic aspects.	4	105	1.76	1.06	0.0057	9606.ENSP00000263025,9606.ENSP00000269571,9606.ENSP00000332164,9606.ENSP00000495360	MAPK3,ERBB2,SLIT3,CTNNB1
PMID:32635333	(2020) Mechanosensitive Piezo Channels in Cancer: Focus on altered Calcium Signaling in Cancer Cells and in Tumor Progression.	3	23	2.3	1.15	0.0057	9606.ENSP00000263025,9606.ENSP00000269571,9606.ENSP00000495360	MAPK3,ERBB2,CTNNB1
PMID:33289438	(2020) Protosappanin B Exerts Anti-tumor Effects on Colon Cancer Cells via Inhibiting GOLPH3 Expression.	3	23	2.3	1.15	0.0057	9606.ENSP00000263025,9606.ENSP00000269571,9606.ENSP00000495360	MAPK3,ERBB2,CTNNB1
PMID:30609679	(2019) Natural Compounds and Derivatives as SerThr Protein Kinase Modulators and Inhibitors.	3	23	2.3	1.15	0.0057	9606.ENSP00000263025,9606.ENSP00000269571,9606.ENSP00000495360	MAPK3,ERBB2,CTNNB1
PMID:30906431	(2019) Antagonistic effects of exogenous Slit2 on VEGF-induced choroidal endothelial cell migration and tube formation.	3	23	2.3	1.15	0.0057	9606.ENSP00000263025,9606.ENSP00000332164,9606.ENSP00000422591	MAPK3,SLIT3,SLIT2
PMID:31281393	(2019) The Application of Induced Pluripotent Stem Cells in Pathogenesis Study and Gene Therapy for Vascular Disorders: Current Progress and Future Challenges.	3	23	2.3	1.15	0.0057	9606.ENSP00000263025,9606.ENSP00000332164,9606.ENSP00000495360	MAPK3,SLIT3,CTNNB1
PMID:31824961	(2019) Local Translation in Axons: When Membraneless RNP Granules Meet Membrane-Bound Organelles.	3	23	2.3	1.15	0.0057	9606.ENSP00000332164,9606.ENSP00000422591,9606.ENSP00000495360	SLIT3,SLIT2,CTNNB1
PMID:29747682	(2018) The biology and role of CD44 in cancer progression: therapeutic implications.	4	105	1.76	1.06	0.0057	9606.ENSP00000249373,9606.ENSP00000263025,9606.ENSP00000269571,9606.ENSP00000495360	SMO,MAPK3,ERBB2,CTNNB1
PMID:28049521	(2017) Analysis of cellular and molecular antitumor effects upon inhibition of SATB1 in glioblastoma cells.	3	23	2.3	1.15	0.0057	9606.ENSP00000263025,9606.ENSP00000269571,9606.ENSP00000495360	MAPK3,ERBB2,CTNNB1
PMID:28137279	(2017) Interplay between CCR7 and Notch1 axes promotes stemness in MMTV-PyMT mammary cancer cells.	3	23	2.3	1.15	0.0057	9606.ENSP00000263025,9606.ENSP00000269571,9606.ENSP00000495360	MAPK3,ERBB2,CTNNB1
PMID:32913978	(2017) Clinical Response to Anti-Programmed Death 1 After Response and Subsequent Progression on Anti-Programmed Death Ligand 1 Therapy.	3	23	2.3	1.15	0.0057	9606.ENSP00000332164,9606.ENSP00000422591,9606.ENSP00000495360	SLIT3,SLIT2,CTNNB1
PMID:26771497	(2016) Functional Genomic Landscape of Human Breast Cancer Drivers, Vulnerabilities, and Resistance.	4	105	1.76	1.06	0.0057	9606.ENSP00000263025,9606.ENSP00000269571,9606.ENSP00000363921,9606.ENSP00000495360	MAPK3,ERBB2,PARD3,CTNNB1
PMID:25779002	(2015) Crossing the embryonic midline: molecular mechanisms regulating axon responsiveness at an intermediate target.	3	23	2.3	1.15	0.0057	9606.ENSP00000249373,9606.ENSP00000332164,9606.ENSP00000353582	SMO,SLIT3,NRP2
PMID:25826459	(2015) Quantitative DNA methylation analysis of candidate genes in cervical cancer.	3	23	2.3	1.15	0.0057	9606.ENSP00000332164,9606.ENSP00000422591,9606.ENSP00000495360	SLIT3,SLIT2,CTNNB1
PMID:26055874	(2015) MiR-223 targeting MAFB suppresses proliferation and migration of nasopharyngeal carcinoma cells.	3	23	2.3	1.15	0.0057	9606.ENSP00000332164,9606.ENSP00000422591,9606.ENSP00000495360	SLIT3,SLIT2,CTNNB1
PMID:26170901	(2015) Inferring pathway dysregulation in cancers from multiple types of omic data.	3	23	2.3	1.15	0.0057	9606.ENSP00000263025,9606.ENSP00000269571,9606.ENSP00000495360	MAPK3,ERBB2,CTNNB1
PMID:26416450	(2015) Acquired resistance to 5-fluorouracil via HSP90Src-mediated increase in thymidylate synthase expression in colon cancer.	3	23	2.3	1.15	0.0057	9606.ENSP00000263025,9606.ENSP00000269571,9606.ENSP00000495360	MAPK3,ERBB2,CTNNB1
PMID:26667143	(2015) CCL21-CCR7 promotes the lymph node metastasis of esophageal squamous cell carcinoma by up-regulating MUC1.	3	23	2.3	1.15	0.0057	9606.ENSP00000263025,9606.ENSP00000269571,9606.ENSP00000495360	MAPK3,ERBB2,CTNNB1
PMID:24459579	(2014) Correlation between the overexpression of epidermal growth factor receptor and mesenchymal makers in endometrial carcinoma.	3	23	2.3	1.15	0.0057	9606.ENSP00000263025,9606.ENSP00000269571,9606.ENSP00000495360	MAPK3,ERBB2,CTNNB1
PMID:24526064	(2014) EZH2: not EZHY (easy) to deal.	4	106	1.76	1.06	0.0057	9606.ENSP00000269571,9606.ENSP00000332164,9606.ENSP00000422591,9606.ENSP00000495360	ERBB2,SLIT3,SLIT2,CTNNB1
PMID:24628794	(2014) Sex-dependent genetic effects on immune responses to a parasitic nematode.	3	23	2.3	1.15	0.0057	9606.ENSP00000332164,9606.ENSP00000422591,9606.ENSP00000495360	SLIT3,SLIT2,CTNNB1
PMID:25220589	(2014) Targeted deletion of ER chaperone GRP94 in the liver results in injury, repopulation of GRP94-positive hepatocytes, and spontaneous hepatocellular carcinoma development in aged mice.	3	23	2.3	1.15	0.0057	9606.ENSP00000263025,9606.ENSP00000269571,9606.ENSP00000495360	MAPK3,ERBB2,CTNNB1
PMID:25238228	(2014) Combining targeted drugs to overcome and prevent resistance of solid cancers with some stem-like cell features.	3	23	2.3	1.15	0.0057	9606.ENSP00000263025,9606.ENSP00000269571,9606.ENSP00000495360	MAPK3,ERBB2,CTNNB1
PMID:25241737	(2014) SLITROBO2 signaling promotes mammary stem cell senescence by inhibiting Wnt signaling.	3	23	2.3	1.15	0.0057	9606.ENSP00000332164,9606.ENSP00000422591,9606.ENSP00000495360	SLIT3,SLIT2,CTNNB1
PMID:23645347	(2013) Efficacy and mechanism of action of Deguelin in suppressing metastasis of 4T1 cells.	3	23	2.3	1.15	0.0057	9606.ENSP00000263025,9606.ENSP00000269571,9606.ENSP00000495360	MAPK3,ERBB2,CTNNB1
PMID:24100611	(2013) Knockdown of RON receptor kinase delays but does not prevent tumor progression while enhancing HGFMET signaling in pancreatic cancer cell lines.	3	23	2.3	1.15	0.0057	9606.ENSP00000263025,9606.ENSP00000269571,9606.ENSP00000495360	MAPK3,ERBB2,CTNNB1
PMID:22398721	(2012) A VE-cadherin-PAR3-alpha-catenin complex regulates the Golgi localization and activity of cytosolic phospholipase A(2)alpha in endothelial cells.	3	23	2.3	1.15	0.0057	9606.ENSP00000263025,9606.ENSP00000363921,9606.ENSP00000495360	MAPK3,PARD3,CTNNB1
PMID:22537499	(2012) beta-Catenin stabilization in skeletal muscles, but not in motor neurons, leads to aberrant motor innervation of the muscle during neuromuscular development in mice.	3	23	2.3	1.15	0.0057	9606.ENSP00000332164,9606.ENSP00000422591,9606.ENSP00000495360	SLIT3,SLIT2,CTNNB1
PMID:22998728	(2012) Macroautophagy deficiency mediates age-dependent neurodegeneration through a phospho-tau pathway.	3	23	2.3	1.15	0.0057	9606.ENSP00000263025,9606.ENSP00000298910,9606.ENSP00000495360	MAPK3,LRRK2,CTNNB1
PMID:23071688	(2012) The DEK oncogene is a target of steroid hormone receptor signaling in breast cancer.	3	23	2.3	1.15	0.0057	9606.ENSP00000263025,9606.ENSP00000269571,9606.ENSP00000495360	MAPK3,ERBB2,CTNNB1
PMID:21617693	(2011) Epithelial cell polarity: a major gatekeeper against cancer?	3	23	2.3	1.15	0.0057	9606.ENSP00000269571,9606.ENSP00000363921,9606.ENSP00000495360	ERBB2,PARD3,CTNNB1
PMID:20298787	(2010) Expression by midbrain dopamine neurons of Sema3A and 3F receptors is associated with chemorepulsion in vitro but a mild in vivo phenotype.	3	23	2.3	1.15	0.0057	9606.ENSP00000332164,9606.ENSP00000353582,9606.ENSP00000422591	SLIT3,NRP2,SLIT2
PMID:18649390	(2008) Neuronal gene expression correlates of Parkinsons disease with dementia.	3	23	2.3	1.15	0.0057	9606.ENSP00000298910,9606.ENSP00000332164,9606.ENSP00000422591	LRRK2,SLIT3,SLIT2
PMID:36282364	(2023) LACTB induces cancer cell death through the activation of the intrinsic caspase-independent pathway in breast cancer.	3	24	2.28	1.14	0.0059	9606.ENSP00000263025,9606.ENSP00000269571,9606.ENSP00000495360	MAPK3,ERBB2,CTNNB1
PMID:36707854	(2023) Chronic stress in solid tumor development: from mechanisms to interventions.	4	108	1.75	1.05	0.0059	9606.ENSP00000263025,9606.ENSP00000269571,9606.ENSP00000304408,9606.ENSP00000495360	MAPK3,ERBB2,COL3A1,CTNNB1
PMID:37834260	(2023) An Integrative ATAC-Seq and RNA-Seq Analysis of the Endometrial Tissues of Meishan and Duroc Pigs.	3	24	2.28	1.14	0.0059	9606.ENSP00000332164,9606.ENSP00000422591,9606.ENSP00000495360	SLIT3,SLIT2,CTNNB1
PMID:35162895	(2022) Minireview: Parabens Exposure and Breast Cancer.	3	24	2.28	1.14	0.0059	9606.ENSP00000263025,9606.ENSP00000269571,9606.ENSP00000495360	MAPK3,ERBB2,CTNNB1
PMID:35627105	(2022) A Risk Model of Eight Immune-Related Genes Predicting Prognostic Response to Immune Therapies for Gastric Cancer.	3	24	2.28	1.14	0.0059	9606.ENSP00000332164,9606.ENSP00000422591,9606.ENSP00000467141	SLIT3,SLIT2,TTN
PMID:35782736	(2022) Identification of SHCBP1 as a potential biomarker involving diagnosis, prognosis, and tumor immune microenvironment across multiple cancers.	3	24	2.28	1.14	0.0059	9606.ENSP00000269571,9606.ENSP00000467141,9606.ENSP00000495360	ERBB2,TTN,CTNNB1
PMID:32980261	(2021) Review of the Endocannabinoid System.	3	24	2.28	1.14	0.0059	9606.ENSP00000263025,9606.ENSP00000332164,9606.ENSP00000422591	MAPK3,SLIT3,SLIT2
PMID:33127389	(2021) Challenges of the current precision medicine approach for pancreatic cancer: A single institution experience between 2013 and 2017.	3	24	2.28	1.14	0.0059	9606.ENSP00000269571,9606.ENSP00000332164,9606.ENSP00000422591	ERBB2,SLIT3,SLIT2
PMID:34204797	(2021) Combination of Epithelial Growth Factor Receptor Blockers and CDK46 Inhibitor for Nasopharyngeal Carcinoma Treatment.	3	24	2.28	1.14	0.0059	9606.ENSP00000263025,9606.ENSP00000269571,9606.ENSP00000495360	MAPK3,ERBB2,CTNNB1
PMID:35002629	(2021) Reactive Astrocytes in Central Nervous System Injury: Subgroup and Potential Therapy.	4	107	1.75	1.06	0.0059	9606.ENSP00000263025,9606.ENSP00000332164,9606.ENSP00000422591,9606.ENSP00000495360	MAPK3,SLIT3,SLIT2,CTNNB1
PMID:35008290	(2021) Relapsed Medulloblastoma in Pre-Irradiated Patients: Current Practice for Diagnostics and Treatment.	3	24	2.28	1.14	0.0059	9606.ENSP00000249373,9606.ENSP00000269571,9606.ENSP00000495360	SMO,ERBB2,CTNNB1
PMID:31979133	(2020) Genome Editing for the Understanding and Treatment of Inherited Cardiomyopathies.	3	24	2.28	1.14	0.0059	9606.ENSP00000263025,9606.ENSP00000467141,9606.ENSP00000495360	MAPK3,TTN,CTNNB1
PMID:32699582	(2020) Clinical significance of expression of fibrous sheath interacting protein 1 in colon cancer.	3	24	2.28	1.14	0.0059	9606.ENSP00000263025,9606.ENSP00000269571,9606.ENSP00000495360	MAPK3,ERBB2,CTNNB1
PMID:32953798	(2020) Identification of critical radioresistance genes in esophageal squamous cell carcinoma by whole-exome sequencing.	3	24	2.28	1.14	0.0059	9606.ENSP00000263025,9606.ENSP00000269571,9606.ENSP00000467141	MAPK3,ERBB2,TTN
PMID:33042844	(2020) Calcium-Binding Protein S100P Promotes Tumor Progression but Enhances Chemosensitivity in Breast Cancer.	3	24	2.28	1.14	0.0059	9606.ENSP00000263025,9606.ENSP00000269571,9606.ENSP00000495360	MAPK3,ERBB2,CTNNB1
PMID:33194598	(2020) Biological Function of PD-L2 and Correlation With Overall Survival in Type II Endometrial Cancer.	3	24	2.28	1.14	0.0059	9606.ENSP00000263025,9606.ENSP00000269571,9606.ENSP00000495360	MAPK3,ERBB2,CTNNB1
PMID:33196021	(2020) Activation of EPHA2-ROBO1 Heterodimer by SLIT2 Attenuates Non-canonical Signaling and Proliferation in Squamous Cell Carcinomas.	3	24	2.28	1.14	0.0059	9606.ENSP00000332164,9606.ENSP00000422591,9606.ENSP00000495360	SLIT3,SLIT2,CTNNB1
PMID:30986607	(2019) Dual blockage of STAT3 and ERK12 eliminates radioresistant GBM cells.	3	24	2.28	1.14	0.0059	9606.ENSP00000263025,9606.ENSP00000269571,9606.ENSP00000495360	MAPK3,ERBB2,CTNNB1
PMID:31244888	(2019) Non-canonical Hedgehog Signaling Pathway in Cancer: Activation of GLI Transcription Factors Beyond Smoothened.	4	107	1.75	1.06	0.0059	9606.ENSP00000249373,9606.ENSP00000263025,9606.ENSP00000353582,9606.ENSP00000495360	SMO,MAPK3,NRP2,CTNNB1
PMID:31249810	(2019) The Emerging Roles of Heparan Sulfate 3-O-Sulfotransferases in Cancer.	3	24	2.28	1.14	0.0059	9606.ENSP00000263025,9606.ENSP00000269571,9606.ENSP00000495360	MAPK3,ERBB2,CTNNB1
PMID:31420779	(2019) Genomic landscape of ductal carcinoma in situ and association with progression.	3	24	2.28	1.14	0.0059	9606.ENSP00000263025,9606.ENSP00000269571,9606.ENSP00000495360	MAPK3,ERBB2,CTNNB1
PMID:29884423	(2018) Phenotyping cardiomyopathy in adult zebrafish.	3	24	2.28	1.14	0.0059	9606.ENSP00000269571,9606.ENSP00000467141,9606.ENSP00000495360	ERBB2,TTN,CTNNB1
PMID:29928341	(2018) PI3KAKT inhibition induces compensatory activation of the METSTAT3 pathway in non-small cell lung cancer.	3	24	2.28	1.14	0.0059	9606.ENSP00000263025,9606.ENSP00000269571,9606.ENSP00000495360	MAPK3,ERBB2,CTNNB1
PMID:27321183	(2017) MUC13 interaction with receptor tyrosine kinase HER2 drives pancreatic ductal adenocarcinoma progression.	3	24	2.28	1.14	0.0059	9606.ENSP00000263025,9606.ENSP00000269571,9606.ENSP00000495360	MAPK3,ERBB2,CTNNB1
PMID:28494873	(2017) A Chimeric Egfr Protein Reporter Mouse Reveals Egfr Localization and Trafficking In Vivo.	3	24	2.28	1.14	0.0059	9606.ENSP00000263025,9606.ENSP00000269571,9606.ENSP00000495360	MAPK3,ERBB2,CTNNB1
PMID:28806950	(2017) Precision medicine approaches to lung adenocarcinoma with concomitant MET and HER2 amplification.	3	24	2.28	1.14	0.0059	9606.ENSP00000249373,9606.ENSP00000263025,9606.ENSP00000269571	SMO,MAPK3,ERBB2
PMID:28900173	(2017) FGFR inhibitor, AZD4547, impedes the stemness of mammary epithelial cells in the premalignant tissues of MMTV-ErbB2 transgenic mice.	3	24	2.28	1.14	0.0059	9606.ENSP00000263025,9606.ENSP00000269571,9606.ENSP00000495360	MAPK3,ERBB2,CTNNB1
PMID:29079780	(2017) HGFR-spondin1 rescues liver dysfunction through the induction of Lgr5(+) liver stem cells.	3	24	2.28	1.14	0.0059	9606.ENSP00000332164,9606.ENSP00000422591,9606.ENSP00000495360	SLIT3,SLIT2,CTNNB1
PMID:29207657	(2017) Discovery of novel frizzled-7 inhibitors by targeting the receptors transmembrane domain.	3	24	2.28	1.14	0.0059	9606.ENSP00000249373,9606.ENSP00000269571,9606.ENSP00000495360	SMO,ERBB2,CTNNB1
PMID:26730736	(2016) 14-3-3beta Promotes Migration and Invasion of Human Hepatocellular Carcinoma Cells by Modulating Expression of MMP2 and MMP9 through PI3KAktNF-kappaB Pathway.	3	24	2.28	1.14	0.0059	9606.ENSP00000263025,9606.ENSP00000269571,9606.ENSP00000495360	MAPK3,ERBB2,CTNNB1
PMID:26790028	(2016) Elevated hepatocyte growth factor expression as an autocrine c-Met activation mechanism in acquired resistance to sorafenib in hepatocellular carcinoma cells.	3	24	2.28	1.14	0.0059	9606.ENSP00000263025,9606.ENSP00000269571,9606.ENSP00000495360	MAPK3,ERBB2,CTNNB1
PMID:27049728	(2016) Na+H+ exchanger NHE1 regulation modulates metastatic potential and epithelial-mesenchymal transition of triple-negative breast cancer cells.	3	24	2.28	1.14	0.0059	9606.ENSP00000263025,9606.ENSP00000269571,9606.ENSP00000495360	MAPK3,ERBB2,CTNNB1
PMID:27174503	(2016) Semaphorin 3C Released from a Biocompatible Hydrogel Guides and Promotes Axonal Growth of Rodent and Human Dopaminergic Neurons.	3	24	2.28	1.14	0.0059	9606.ENSP00000332164,9606.ENSP00000353582,9606.ENSP00000422591	SLIT3,NRP2,SLIT2
PMID:27689322	(2016) Case-specific potentiation of glioblastoma drugs by pterostilbene.	3	24	2.28	1.14	0.0059	9606.ENSP00000263025,9606.ENSP00000467141,9606.ENSP00000495360	MAPK3,TTN,CTNNB1
PMID:25569101	(2015) Candidate tumor suppressor B-cell translocation gene 3 impedes neoplastic progression by suppression of AKT.	3	24	2.28	1.14	0.0059	9606.ENSP00000263025,9606.ENSP00000269571,9606.ENSP00000495360	MAPK3,ERBB2,CTNNB1
PMID:24508839	(2014) Credentialing of DNA methylation assays for human genes as diagnostic biomarkers of cervical intraepithelial neoplasia in high-risk HPV positive women.	3	24	2.28	1.14	0.0059	9606.ENSP00000332164,9606.ENSP00000422591,9606.ENSP00000495360	SLIT3,SLIT2,CTNNB1
PMID:25030704	(2014) Endocannabinoids modulate cortical development by configuring Slit2Robo1 signalling.	3	24	2.28	1.14	0.0059	9606.ENSP00000263025,9606.ENSP00000332164,9606.ENSP00000422591	MAPK3,SLIT3,SLIT2
PMID:22105362	(2012) PAK1 is a breast cancer oncogene that coordinately activates MAPK and MET signaling.	3	24	2.28	1.14	0.0059	9606.ENSP00000263025,9606.ENSP00000269571,9606.ENSP00000495360	MAPK3,ERBB2,CTNNB1
PMID:17897439	(2007) Autocrine WNT signaling contributes to breast cancer cell proliferation via the canonical WNT pathway and EGFR transactivation.	3	24	2.28	1.14	0.0059	9606.ENSP00000263025,9606.ENSP00000269571,9606.ENSP00000495360	MAPK3,ERBB2,CTNNB1
PMID:36634143	(2023) Upregulation of Robo4 expression by SMAD signaling suppresses vascular permeability and mortality in endotoxemia and COVID-19 models.	3	25	2.26	1.13	0.0062	9606.ENSP00000263025,9606.ENSP00000332164,9606.ENSP00000422591	MAPK3,SLIT3,SLIT2
PMID:36977707	(2023) Matrix Gla Protein drives stemness and tumor initiation in ovarian cancer.	3	25	2.26	1.13	0.0062	9606.ENSP00000249373,9606.ENSP00000269571,9606.ENSP00000495360	SMO,ERBB2,CTNNB1
PMID:37875914	(2023) The role of alternative pre-mRNA splicing in cancer progression.	4	111	1.74	1.04	0.0062	9606.ENSP00000263025,9606.ENSP00000269571,9606.ENSP00000304408,9606.ENSP00000495360	MAPK3,ERBB2,COL3A1,CTNNB1
PMID:37914994	(2023) The analysis of HPV integration sites based on nanopore sequencing and the profiling changes along the course of photodynamic therapy.	3	25	2.26	1.13	0.0062	9606.ENSP00000332164,9606.ENSP00000422591,9606.ENSP00000495360	SLIT3,SLIT2,CTNNB1
PMID:37993861	(2023) TMT quantitative proteomics reveals key proteins relevant to microRNA-1-mediated regulation in osteoarthritis.	3	25	2.26	1.13	0.0062	9606.ENSP00000263025,9606.ENSP00000304408,9606.ENSP00000495360	MAPK3,COL3A1,CTNNB1
PMID:38203255	(2023) The Relationship between Trop-2, Chemotherapeutic Drugs, and Chemoresistance.	3	25	2.26	1.13	0.0062	9606.ENSP00000263025,9606.ENSP00000269571,9606.ENSP00000495360	MAPK3,ERBB2,CTNNB1
PMID:35221935	(2022) Gli2-Mediated Shh Signaling Is Required for Thalamocortical Projection Guidance.	3	25	2.26	1.13	0.0062	9606.ENSP00000249373,9606.ENSP00000332164,9606.ENSP00000422591	SMO,SLIT3,SLIT2
PMID:35927240	(2022) Ca(2+) homeostasis maintained by TMCO1 underlies corpus callosum development via ERK signaling.	3	25	2.26	1.13	0.0062	9606.ENSP00000263025,9606.ENSP00000332164,9606.ENSP00000422591	MAPK3,SLIT3,SLIT2
PMID:36230903	(2022) Advances in Biomarkers and Endogenous Regulation of Breast Cancer Stem Cells.	4	110	1.74	1.04	0.0062	9606.ENSP00000263025,9606.ENSP00000269571,9606.ENSP00000353582,9606.ENSP00000495360	MAPK3,ERBB2,NRP2,CTNNB1
PMID:34267320	(2021) Novel role of the dietary flavonoid fisetin in suppressing rRNA biogenesis.	3	25	2.26	1.13	0.0062	9606.ENSP00000263025,9606.ENSP00000269571,9606.ENSP00000495360	MAPK3,ERBB2,CTNNB1
PMID:34350188	(2021) Using Dictyostelium to Develop Therapeutics for Acute Respiratory Distress Syndrome.	3	25	2.26	1.13	0.0062	9606.ENSP00000263025,9606.ENSP00000332164,9606.ENSP00000422591	MAPK3,SLIT3,SLIT2
PMID:34430591	(2021) Novel ETV1 mutation in small cell lung cancer transformation resistant to EGFR tyrosine kinase inhibitors.	3	25	2.26	1.13	0.0062	9606.ENSP00000269571,9606.ENSP00000332164,9606.ENSP00000422591	ERBB2,SLIT3,SLIT2
PMID:34503185	(2021) Whole-Genome Analysis of De Novo Somatic Point Mutations Reveals Novel Mutational Biomarkers in Pancreatic Cancer.	3	25	2.26	1.13	0.0062	9606.ENSP00000332164,9606.ENSP00000422591,9606.ENSP00000467141	SLIT3,SLIT2,TTN
PMID:32098629	(2020) Molecular implications of MUC5AC-CD44 axis in colorectal cancer progression and chemoresistance.	3	25	2.26	1.13	0.0062	9606.ENSP00000263025,9606.ENSP00000269571,9606.ENSP00000495360	MAPK3,ERBB2,CTNNB1
PMID:32207260	(2020) Unmet Clinical Needs in the Treatment of Patients with Thyroid Cancer.	3	25	2.26	1.13	0.0062	9606.ENSP00000332164,9606.ENSP00000422591,9606.ENSP00000495360	SLIT3,SLIT2,CTNNB1
PMID:32355807	(2020) RNA-sequencing and microarray data mining revealing: the aberrantly expressed mRNAs were related with a poor outcome in the triple negative breast cancer patients.	3	25	2.26	1.13	0.0062	9606.ENSP00000263025,9606.ENSP00000269571,9606.ENSP00000495360	MAPK3,ERBB2,CTNNB1
PMID:33090721	(2020) Identification of a 9-gene prognostic signature for breast cancer.	3	25	2.26	1.13	0.0062	9606.ENSP00000269571,9606.ENSP00000332164,9606.ENSP00000422591	ERBB2,SLIT3,SLIT2
PMID:30739442	(2019) Systemic Delivery of Tumor-Targeting siRNA Nanoparticles against an Oncogenic LncRNA Facilitates Effective Triple-Negative Breast Cancer Therapy.	3	25	2.26	1.13	0.0062	9606.ENSP00000263025,9606.ENSP00000269571,9606.ENSP00000495360	MAPK3,ERBB2,CTNNB1
PMID:30987655	(2019) Development and characterisation of acquired radioresistant breast cancer cell lines.	3	25	2.26	1.13	0.0062	9606.ENSP00000263025,9606.ENSP00000269571,9606.ENSP00000495360	MAPK3,ERBB2,CTNNB1
PMID:29330522	(2018) The RacGAP beta-Chimaerin is essential for cerebellar granule cell migration.	3	25	2.26	1.13	0.0062	9606.ENSP00000332164,9606.ENSP00000353582,9606.ENSP00000422591	SLIT3,NRP2,SLIT2
PMID:29670100	(2018) Structural basis of epilepsy-related ligand-receptor complex LGI1-ADAM22.	3	25	2.26	1.13	0.0062	9606.ENSP00000332164,9606.ENSP00000422591,9606.ENSP00000495360	SLIT3,SLIT2,CTNNB1
PMID:30187356	(2018) Enhancement by Nano-Diamino-Tetrac of Antiproliferative Action of Gefitinib on Colorectal Cancer Cells: Mediation by EGFR Sialylation and PI3K Activation.	3	25	2.26	1.13	0.0062	9606.ENSP00000263025,9606.ENSP00000269571,9606.ENSP00000495360	MAPK3,ERBB2,CTNNB1
PMID:30574018	(2018) Arenobufagin induces MCF-7 cell apoptosis by promoting JNK-mediated multisite phosphorylation of Yes-associated protein.	3	25	2.26	1.13	0.0062	9606.ENSP00000263025,9606.ENSP00000269571,9606.ENSP00000495360	MAPK3,ERBB2,CTNNB1
PMID:28900631	(2017) Single-Cell Phosphospecific Flow Cytometric Analysis of Canine and Murine Adipose-Derived Stem Cells.	3	25	2.26	1.13	0.0062	9606.ENSP00000263025,9606.ENSP00000269571,9606.ENSP00000495360	MAPK3,ERBB2,CTNNB1
PMID:27223076	(2016) Activin B promotes endometrial cancer cell migration by down-regulating E-cadherin via SMAD-independent MEK-ERK12-SNAIL signaling.	3	25	2.26	1.13	0.0062	9606.ENSP00000263025,9606.ENSP00000269571,9606.ENSP00000495360	MAPK3,ERBB2,CTNNB1
PMID:27689403	(2016) Blockade of the Hedgehog pathway downregulates estrogen receptor alpha signaling in breast cancer cells.	3	25	2.26	1.13	0.0062	9606.ENSP00000249373,9606.ENSP00000269571,9606.ENSP00000353582	SMO,ERBB2,NRP2
PMID:25866814	(2015) Chemotherapy and chemoprevention by thiazolidinediones.	3	25	2.26	1.13	0.0062	9606.ENSP00000263025,9606.ENSP00000269571,9606.ENSP00000495360	MAPK3,ERBB2,CTNNB1
PMID:26062749	(2015) Tumor tissue microRNA expression in association with triple-negative breast cancer outcomes.	3	25	2.26	1.13	0.0062	9606.ENSP00000269571,9606.ENSP00000332164,9606.ENSP00000422591	ERBB2,SLIT3,SLIT2
PMID:24493827	(2014) Phase I study of oral rigosertib (ON 01910.Na), a dual inhibitor of the PI3K and Plk1 pathways, in adult patients with advanced solid malignancies.	3	25	2.26	1.13	0.0062	9606.ENSP00000332164,9606.ENSP00000422591,9606.ENSP00000495360	SLIT3,SLIT2,CTNNB1
PMID:23299550	(2013) Curcumin induces cell death and restores tamoxifen sensitivity in the antiestrogen-resistant breast cancer cell lines MCF-7LCC2 and MCF-7LCC9.	3	25	2.26	1.13	0.0062	9606.ENSP00000263025,9606.ENSP00000269571,9606.ENSP00000495360	MAPK3,ERBB2,CTNNB1
PMID:21660063	(2011) DNA triplex-mediated inhibition of MET leads to cell death and tumor regression in hepatoma.	3	25	2.26	1.13	0.0062	9606.ENSP00000263025,9606.ENSP00000269571,9606.ENSP00000495360	MAPK3,ERBB2,CTNNB1
PMID:19172407	(2009) Endogenous endothelial cell signaling systems maintain vascular stability.	3	25	2.26	1.13	0.0062	9606.ENSP00000332164,9606.ENSP00000422591,9606.ENSP00000495360	SLIT3,SLIT2,CTNNB1
PMID:36278961	(2023) Development of Combination Strategies for Focal Adhesion Kinase Inhibition in Diffuse Gastric Cancer.	3	26	2.24	1.12	0.0065	9606.ENSP00000263025,9606.ENSP00000269571,9606.ENSP00000495360	MAPK3,ERBB2,CTNNB1
PMID:36647012	(2023) Robo4 inhibits gamma radiation-induced permeability of a murine microvascular endothelial cell by regulating the junctions.	3	26	2.24	1.12	0.0065	9606.ENSP00000332164,9606.ENSP00000422591,9606.ENSP00000495360	SLIT3,SLIT2,CTNNB1
PMID:36759733	(2023) A reversible SRC-relayed COX2 inflammatory program drives resistance to BRAF and EGFR inhibition in BRAF(V600E) colorectal tumors.	3	26	2.24	1.12	0.0065	9606.ENSP00000263025,9606.ENSP00000269571,9606.ENSP00000495360	MAPK3,ERBB2,CTNNB1
PMID:36787231	(2023) Early-life peripheral infections reprogram retinal microglia and aggravate neovascular age-related macular degeneration in later life.	3	26	2.24	1.12	0.0065	9606.ENSP00000263025,9606.ENSP00000304408,9606.ENSP00000495360	MAPK3,COL3A1,CTNNB1
PMID:36831555	(2023) The Use of San-Huang-Xie-Xin-Tang Reduces the Mortality Rate among Breast Cancer Patients.	3	26	2.24	1.12	0.0065	9606.ENSP00000263025,9606.ENSP00000269571,9606.ENSP00000495360	MAPK3,ERBB2,CTNNB1
PMID:36982627	(2023) Cardiac Functional and Structural Abnormalities in a Mouse Model of CDKL5 Deficiency Disorder.	3	26	2.24	1.12	0.0065	9606.ENSP00000263025,9606.ENSP00000304408,9606.ENSP00000495360	MAPK3,COL3A1,CTNNB1
PMID:37008098	(2023) Cuproptosis-Mediated Patterns Characterized by Distinct Tumor Microenvironment and Predicted the Immunotherapy Response for Gastric Cancer.	3	26	2.24	1.12	0.0065	9606.ENSP00000269571,9606.ENSP00000467141,9606.ENSP00000495360	ERBB2,TTN,CTNNB1
PMID:37221474	(2023) Identifying driver pathways based on a parameter-free model and a partheno-genetic algorithm.	3	26	2.24	1.12	0.0065	9606.ENSP00000269571,9606.ENSP00000467141,9606.ENSP00000495360	ERBB2,TTN,CTNNB1
PMID:35203384	(2022) A Transcriptional Link between HER2, JAM-A and FOXA1 in Breast Cancer.	3	26	2.24	1.12	0.0065	9606.ENSP00000263025,9606.ENSP00000269571,9606.ENSP00000495360	MAPK3,ERBB2,CTNNB1
PMID:35493294	(2022) Involvement of RUVBL1 in WNTbeta-Catenin Signaling in Oral Squamous Cell Carcinoma.	3	26	2.24	1.12	0.0065	9606.ENSP00000269571,9606.ENSP00000363921,9606.ENSP00000495360	ERBB2,PARD3,CTNNB1
PMID:35784527	(2022) Prolactin: The Third Hormone in Breast Cancer.	3	26	2.24	1.12	0.0065	9606.ENSP00000263025,9606.ENSP00000269571,9606.ENSP00000495360	MAPK3,ERBB2,CTNNB1
PMID:36499558	(2022) EPLIN, a Putative Tumour Suppressor in Colorectal Cancer, Implications in Drug Resistance.	3	26	2.24	1.12	0.0065	9606.ENSP00000263025,9606.ENSP00000269571,9606.ENSP00000495360	MAPK3,ERBB2,CTNNB1
PMID:33974005	(2021) Effects of orlistat combined with enzalutamide and castration through inhibition of fatty acid synthase in a PC3 tumor-bearing mouse model.	3	26	2.24	1.12	0.0065	9606.ENSP00000263025,9606.ENSP00000269571,9606.ENSP00000495360	MAPK3,ERBB2,CTNNB1
PMID:34361063	(2021) A Potential Role of Semaphorin 3A during Orthodontic Tooth Movement.	3	26	2.24	1.12	0.0065	9606.ENSP00000332164,9606.ENSP00000422591,9606.ENSP00000495360	SLIT3,SLIT2,CTNNB1
PMID:34899179	(2021) Treating Metastatic Brain Cancers With Stem Cells.	3	26	2.24	1.12	0.0065	9606.ENSP00000263025,9606.ENSP00000269571,9606.ENSP00000495360	MAPK3,ERBB2,CTNNB1
PMID:32054827	(2020) MFAP2 is overexpressed in gastric cancer and promotes motility via the MFAP2integrin alpha5beta1FAKERK pathway.	3	26	2.24	1.12	0.0065	9606.ENSP00000263025,9606.ENSP00000269571,9606.ENSP00000495360	MAPK3,ERBB2,CTNNB1
PMID:32796935	(2020) Genomic characterization of malignant progression in neoplastic pancreatic cysts.	3	26	2.24	1.12	0.0065	9606.ENSP00000269571,9606.ENSP00000467141,9606.ENSP00000495360	ERBB2,TTN,CTNNB1
PMID:33070516	(2020) [Advancement of E2F1 in Common Tumors].	3	26	2.24	1.12	0.0065	9606.ENSP00000332164,9606.ENSP00000422591,9606.ENSP00000495360	SLIT3,SLIT2,CTNNB1
PMID:33098235	(2020) GDF15 knockdown suppresses cervical cancer cell migration in vitro through the TGF-betaSmad23Snail1 pathway.	3	26	2.24	1.12	0.0065	9606.ENSP00000263025,9606.ENSP00000269571,9606.ENSP00000495360	MAPK3,ERBB2,CTNNB1
PMID:30401712	(2019) Mammary Precancerous Stem and Non-Stem Cells Evolve into Cancers of Distinct Subtypes.	3	26	2.24	1.12	0.0065	9606.ENSP00000263025,9606.ENSP00000269571,9606.ENSP00000495360	MAPK3,ERBB2,CTNNB1
PMID:30427759	(2019) ADP-ribosylation factor-like 4A interacts with Robo1 to promote cell migration by regulating Cdc42 activation.	3	26	2.24	1.12	0.0065	9606.ENSP00000332164,9606.ENSP00000422591,9606.ENSP00000495360	SLIT3,SLIT2,CTNNB1
PMID:29449540	(2018) S100A4 promotes lung tumor development through beta-catenin pathway-mediated autophagy inhibition.	3	26	2.24	1.12	0.0065	9606.ENSP00000263025,9606.ENSP00000269571,9606.ENSP00000495360	MAPK3,ERBB2,CTNNB1
PMID:28494797	(2017) AHNAK suppresses tumour proliferation and invasion by targeting multiple pathways in triple-negative breast cancer.	3	26	2.24	1.12	0.0065	9606.ENSP00000263025,9606.ENSP00000269571,9606.ENSP00000495360	MAPK3,ERBB2,CTNNB1
PMID:28849187	(2017) MicroRNA-218 promotes cisplatin resistance in oral cancer via the PPP2R5AWnt signaling pathway.	3	26	2.24	1.12	0.0065	9606.ENSP00000332164,9606.ENSP00000422591,9606.ENSP00000495360	SLIT3,SLIT2,CTNNB1
PMID:27013924	(2016) Genetic Basis of Ureterocele.	3	26	2.24	1.12	0.0065	9606.ENSP00000332164,9606.ENSP00000422591,9606.ENSP00000495360	SLIT3,SLIT2,CTNNB1
PMID:27752061	(2016) Protein tyrosine phosphatase 1B targets PITX1p120RasGAP thus showing therapeutic potential in colorectal carcinoma.	3	26	2.24	1.12	0.0065	9606.ENSP00000263025,9606.ENSP00000269571,9606.ENSP00000495360	MAPK3,ERBB2,CTNNB1
PMID:26130651	(2015) RASMAPK Activation Drives Resistance to Smo Inhibition, Metastasis, and Tumor Evolution in Shh Pathway-Dependent Tumors.	3	26	2.24	1.12	0.0065	9606.ENSP00000249373,9606.ENSP00000263025,9606.ENSP00000495360	SMO,MAPK3,CTNNB1
PMID:25043044	(2014) PVT1 dependence in cancer with MYC copy-number increase.	3	26	2.24	1.12	0.0065	9606.ENSP00000263025,9606.ENSP00000269571,9606.ENSP00000495360	MAPK3,ERBB2,CTNNB1
PMID:23829686	(2013) Rank-based genome-wide analysis reveals the association of ryanodine receptor-2 gene variants with childhood asthma among human populations.	3	26	2.24	1.12	0.0065	9606.ENSP00000332164,9606.ENSP00000422591,9606.ENSP00000495360	SLIT3,SLIT2,CTNNB1
PMID:24004663	(2013) The control of branching morphogenesis.	3	26	2.24	1.12	0.0065	9606.ENSP00000263025,9606.ENSP00000332164,9606.ENSP00000422591	MAPK3,SLIT3,SLIT2
PMID:22479527	(2012) EGF-induced EMT and invasiveness in serous borderline ovarian tumor cells: a possible step in the transition to low-grade serous carcinoma cells?	3	26	2.24	1.12	0.0065	9606.ENSP00000263025,9606.ENSP00000269571,9606.ENSP00000495360	MAPK3,ERBB2,CTNNB1
PMID:23552639	(2012) Constitutive activation of breast tumor kinase accelerates cell migration and tumor growth in vivo.	3	26	2.24	1.12	0.0065	9606.ENSP00000263025,9606.ENSP00000269571,9606.ENSP00000495360	MAPK3,ERBB2,CTNNB1
PMID:21832255	(2011) Signaling network state predicts twist-mediated effects on breast cell migration across diverse growth factor contexts.	3	26	2.24	1.12	0.0065	9606.ENSP00000263025,9606.ENSP00000269571,9606.ENSP00000495360	MAPK3,ERBB2,CTNNB1
PMID:20451654	(2010) Activation of Erk by sonic hedgehog independent of canonical hedgehog signalling.	3	26	2.24	1.12	0.0065	9606.ENSP00000249373,9606.ENSP00000263025,9606.ENSP00000269571	SMO,MAPK3,ERBB2
PMID:19473496	(2009) WNT signaling enhances breast cancer cell motility and blockade of the WNT pathway by sFRP1 suppresses MDA-MB-231 xenograft growth.	3	26	2.24	1.12	0.0065	9606.ENSP00000263025,9606.ENSP00000269571,9606.ENSP00000495360	MAPK3,ERBB2,CTNNB1
PMID:32316602	(2020) Pancreatic Cancer Molecular Classifications: From Bulk Genomics to Single Cell Analysis.	4	115	1.72	1.03	0.0066	9606.ENSP00000269571,9606.ENSP00000332164,9606.ENSP00000422591,9606.ENSP00000495360	ERBB2,SLIT3,SLIT2,CTNNB1
PMID:38093368	(2023) Nutlin-3a induces KRAS mutantp53 wild type lung cancer specific methuosis-like cell death that is dependent on GFPT2.	3	27	2.23	1.1	0.0068	9606.ENSP00000263025,9606.ENSP00000269571,9606.ENSP00000495360	MAPK3,ERBB2,CTNNB1
PMID:38110561	(2023) Randomized phase II study of preoperative afatinib in untreated head and neck cancers: predictive and pharmacodynamic biomarkers of activity.	3	27	2.23	1.1	0.0068	9606.ENSP00000263025,9606.ENSP00000269571,9606.ENSP00000495360	MAPK3,ERBB2,CTNNB1
PMID:38249925	(2023) Systematic analysis of apoptosis-related genes in the prognosis of lung squamous cell carcinoma: a combined single-cell RNA sequencing study.	3	27	2.23	1.1	0.0068	9606.ENSP00000269571,9606.ENSP00000467141,9606.ENSP00000495360	ERBB2,TTN,CTNNB1
PMID:34820704	(2022) The role of neural stem cells in regulating glial scar formation and repair.	3	27	2.23	1.1	0.0068	9606.ENSP00000332164,9606.ENSP00000422591,9606.ENSP00000495360	SLIT3,SLIT2,CTNNB1
PMID:35317027	(2022) Synergistic inhibition of the growth of MDA-MB-231 cells in triple-negative breast cancer by salinomycin combined with 17-AAG and its mechanism.	3	27	2.23	1.1	0.0068	9606.ENSP00000263025,9606.ENSP00000269571,9606.ENSP00000495360	MAPK3,ERBB2,CTNNB1
PMID:35340430	(2022) Counteractive and cooperative actions of muscle beta-catenin and CaV1.1 during early neuromuscular synapse formation.	3	27	2.23	1.1	0.0068	9606.ENSP00000332164,9606.ENSP00000422591,9606.ENSP00000495360	SLIT3,SLIT2,CTNNB1
PMID:35401671	(2022) TP53 KRAS Co-Mutations Create Divergent Prognosis Signatures in Intrahepatic Cholangiocarcinoma.	3	27	2.23	1.1	0.0068	9606.ENSP00000332164,9606.ENSP00000422591,9606.ENSP00000467141	SLIT3,SLIT2,TTN
PMID:35417854	(2022) Abnormal phenotype of Nrf2 is associated with poor prognosis through hypoxicVEGF-A-Rap1bVEGFR2 pathway in gastric cancer.	3	27	2.23	1.1	0.0068	9606.ENSP00000263025,9606.ENSP00000269571,9606.ENSP00000495360	MAPK3,ERBB2,CTNNB1
PMID:35511773	(2022) LINC00922 promotes deterioration of gastric cancer.	3	27	2.23	1.1	0.0068	9606.ENSP00000263025,9606.ENSP00000269571,9606.ENSP00000495360	MAPK3,ERBB2,CTNNB1
PMID:35874523	(2022) Endothelial Dysfunction in Heart Failure With Preserved Ejection Fraction: What are the Experimental Proofs?	4	117	1.71	1.02	0.0068	9606.ENSP00000263025,9606.ENSP00000269571,9606.ENSP00000467141,9606.ENSP00000495360	MAPK3,ERBB2,TTN,CTNNB1
PMID:36479180	(2022) Systematic Analysis Strategy Based on Network Pharmacology to Investigate the Potential Mechanism of Fritillaria thunbergii Miq. against Idiopathic Pulmonary Fibrosis.	3	27	2.23	1.1	0.0068	9606.ENSP00000263025,9606.ENSP00000304408,9606.ENSP00000495360	MAPK3,COL3A1,CTNNB1
PMID:36615513	(2022) Repurposed Drugs in Gastric Cancer.	4	117	1.71	1.02	0.0068	9606.ENSP00000249373,9606.ENSP00000263025,9606.ENSP00000269571,9606.ENSP00000495360	SMO,MAPK3,ERBB2,CTNNB1
PMID:33562123	(2021) Transcriptomic Analyses of MYCN-Regulated Genes in Anaplastic Wilms Tumour Cell Lines Reveals Oncogenic Pathways and Potential Therapeutic Vulnerabilities.	3	27	2.23	1.1	0.0068	9606.ENSP00000332164,9606.ENSP00000422591,9606.ENSP00000495360	SLIT3,SLIT2,CTNNB1
PMID:34122668	(2021) Ethacrynic Acid Enhances the Antitumor Effects of Afatinib in EGFRT790M-Mutated NSCLC by Inhibiting WNTBeta-Catenin Pathway Activation.	3	27	2.23	1.1	0.0068	9606.ENSP00000263025,9606.ENSP00000269571,9606.ENSP00000495360	MAPK3,ERBB2,CTNNB1
PMID:34260934	(2021) Extracellular domain shedding of the ALK receptor mediates neuroblastoma cell migration.	3	27	2.23	1.1	0.0068	9606.ENSP00000269571,9606.ENSP00000304408,9606.ENSP00000495360	ERBB2,COL3A1,CTNNB1
PMID:34400954	(2021) Environmental Distribution of Personal Care Products and Their Effects on Human Health.	3	27	2.23	1.1	0.0068	9606.ENSP00000263025,9606.ENSP00000332164,9606.ENSP00000422591	MAPK3,SLIT3,SLIT2
PMID:34466150	(2021) Different properties of mammary carcinogenesis induced by two chemical carcinogens, DMBA and PhIP, in heterozygous BALBc Trp53 knockout mice.	3	27	2.23	1.1	0.0068	9606.ENSP00000263025,9606.ENSP00000269571,9606.ENSP00000495360	MAPK3,ERBB2,CTNNB1
PMID:34674647	(2021) Hypothetical molecular interconnection between type 2 diabetes and dyslexia.	3	27	2.23	1.1	0.0068	9606.ENSP00000249373,9606.ENSP00000332164,9606.ENSP00000495360	SMO,SLIT3,CTNNB1
PMID:31548343	(2020) Co-occurring Alterations in the RAS-MAPK Pathway Limit Response to MET Inhibitor Treatment in MET Exon 14 Skipping Mutation-Positive Lung Cancer.	3	27	2.23	1.1	0.0068	9606.ENSP00000263025,9606.ENSP00000269571,9606.ENSP00000495360	MAPK3,ERBB2,CTNNB1
PMID:32030066	(2020) Nitric Oxide and S-Nitrosylation in Cancers: Emphasis on Breast Cancer.	3	27	2.23	1.1	0.0068	9606.ENSP00000263025,9606.ENSP00000269571,9606.ENSP00000495360	MAPK3,ERBB2,CTNNB1
PMID:32308412	(2020) Mannose Suppresses the Proliferation and Metastasis of Lung Cancer by Targeting the ERKGSK-3betabeta-CateninSNAIL Axis.	3	27	2.23	1.1	0.0068	9606.ENSP00000263025,9606.ENSP00000269571,9606.ENSP00000495360	MAPK3,ERBB2,CTNNB1
PMID:32369512	(2020) PIWI-interacting RNAs are differentially expressed during cardiac differentiation of human pluripotent stem cells.	3	27	2.23	1.1	0.0068	9606.ENSP00000269571,9606.ENSP00000467141,9606.ENSP00000495360	ERBB2,TTN,CTNNB1
PMID:32581730	(2020) Gestational Exposure to Sodium Valproate Disrupts Fasciculation of the Mesotelencephalic Dopaminergic Tract, With a Selective Reduction of Dopaminergic Output From the Ventral Tegmental Area.	3	27	2.23	1.1	0.0068	9606.ENSP00000332164,9606.ENSP00000353582,9606.ENSP00000495360	SLIT3,NRP2,CTNNB1
PMID:32947764	(2020) Elaeagnus angustifolia Plant Extract Inhibits Epithelial-Mesenchymal Transition and Induces Apoptosis via HER2 Inactivation and JNK Pathway in HER2-Positive Breast Cancer Cells.	3	27	2.23	1.1	0.0068	9606.ENSP00000263025,9606.ENSP00000269571,9606.ENSP00000495360	MAPK3,ERBB2,CTNNB1
PMID:33282862	(2020) Histone Deacetylases (HDACs) and Atherosclerosis: A Mechanistic and Pharmacological Review.	4	116	1.72	1.02	0.0068	9606.ENSP00000263025,9606.ENSP00000332164,9606.ENSP00000422591,9606.ENSP00000495360	MAPK3,SLIT3,SLIT2,CTNNB1
PMID:35116861	(2019) Survival-based bioinformatics analysis to identify hub genes and key pathways in non-small cell lung cancer.	3	27	2.23	1.1	0.0068	9606.ENSP00000332164,9606.ENSP00000422591,9606.ENSP00000495360	SLIT3,SLIT2,CTNNB1
PMID:29450946	(2018) Downregulation of leucine-rich repeats and immunoglobulin-like domains 1 by microRNA-20a modulates gastric cancer multidrug resistance.	3	27	2.23	1.1	0.0068	9606.ENSP00000263025,9606.ENSP00000269571,9606.ENSP00000495360	MAPK3,ERBB2,CTNNB1
PMID:28423716	(2017) Oncogenic features of neuromedin U in breast cancer are associated with NMUR2 expression involving crosstalk with members of the WNT signaling pathway.	3	27	2.23	1.1	0.0068	9606.ENSP00000263025,9606.ENSP00000269571,9606.ENSP00000495360	MAPK3,ERBB2,CTNNB1
PMID:27401919	(2016) Mutation Drivers of Immunological Responses to Cancer.	3	27	2.23	1.1	0.0068	9606.ENSP00000374309,9606.ENSP00000467141,9606.ENSP00000495360	LAMA1,TTN,CTNNB1
PMID:24638100	(2014) Snail family members unequally trigger EMT and thereby differ in their ability to promote the neoplastic transformation of mammary epithelial cells.	3	27	2.23	1.1	0.0068	9606.ENSP00000263025,9606.ENSP00000269571,9606.ENSP00000495360	MAPK3,ERBB2,CTNNB1
PMID:25092896	(2014) IGF1R inhibition in mammary epithelia promotes canonical Wnt signaling and Wnt1-driven tumors.	3	27	2.23	1.1	0.0068	9606.ENSP00000263025,9606.ENSP00000269571,9606.ENSP00000495360	MAPK3,ERBB2,CTNNB1
PMID:25126569	(2014) Collagen VI and hyaluronan: the common role in breast cancer.	3	27	2.23	1.1	0.0068	9606.ENSP00000263025,9606.ENSP00000269571,9606.ENSP00000495360	MAPK3,ERBB2,CTNNB1
PMID:22710723	(2013) Identification and functional characterization of p130Cas as a substrate of protein tyrosine phosphatase nonreceptor 14.	3	27	2.23	1.1	0.0068	9606.ENSP00000263025,9606.ENSP00000269571,9606.ENSP00000495360	MAPK3,ERBB2,CTNNB1
PMID:23351302	(2013) Cell-line-specific stimulation of tumor cell aggressiveness by wound healing factors - a central role for STAT3.	3	27	2.23	1.1	0.0068	9606.ENSP00000263025,9606.ENSP00000269571,9606.ENSP00000495360	MAPK3,ERBB2,CTNNB1
PMID:23717689	(2013) P190B RhoGAP overexpression in the developing mammary epithelium induces TGFbeta-dependent fibroblast activation.	3	27	2.23	1.1	0.0068	9606.ENSP00000263025,9606.ENSP00000304408,9606.ENSP00000374309	MAPK3,COL3A1,LAMA1
PMID:22082479	(2012) miR221222 in cancer: their role in tumor progression and response to therapy.	3	27	2.23	1.1	0.0068	9606.ENSP00000263025,9606.ENSP00000269571,9606.ENSP00000495360	MAPK3,ERBB2,CTNNB1
PMID:22675672	(2012) Homeostatic imbalance and colon cancer: the dynamic epigenetic interplay of inflammation, environmental toxins, and chemopreventive plant compounds.	3	27	2.23	1.1	0.0068	9606.ENSP00000263025,9606.ENSP00000269571,9606.ENSP00000495360	MAPK3,ERBB2,CTNNB1
PMID:22815804	(2012) Expression and function of the protein tyrosine phosphatase receptor J (PTPRJ) in normal mammary epithelial cells and breast tumors.	3	27	2.23	1.1	0.0068	9606.ENSP00000263025,9606.ENSP00000269571,9606.ENSP00000495360	MAPK3,ERBB2,CTNNB1
PMID:23217742	(2012) Dystroglycan organizes axon guidance cue localization and axonal pathfinding.	3	27	2.23	1.1	0.0068	9606.ENSP00000332164,9606.ENSP00000353582,9606.ENSP00000422591	SLIT3,NRP2,SLIT2
PMID:19860811	(2010) Alcohol stimulates activation of Snail, epidermal growth factor receptor signaling, and biomarkers of epithelial-mesenchymal transition in colon and breast cancer cells.	3	27	2.23	1.1	0.0068	9606.ENSP00000263025,9606.ENSP00000269571,9606.ENSP00000495360	MAPK3,ERBB2,CTNNB1
PMID:33771987	(2021) Defective metabolic programming impairs early neuronal morphogenesis in neural cultures and an organoid model of Leigh syndrome.	4	118	1.71	1.02	0.0069	9606.ENSP00000304408,9606.ENSP00000332164,9606.ENSP00000422591,9606.ENSP00000467141	COL3A1,SLIT3,SLIT2,TTN
PMID:36384888	(2023) Genetic heterogeneity of liver cancer stem cells.	4	120	1.7	1.01	0.0071	9606.ENSP00000269571,9606.ENSP00000332164,9606.ENSP00000422591,9606.ENSP00000495360	ERBB2,SLIT3,SLIT2,CTNNB1
PMID:36619227	(2023) Prognostic and Immune Infiltration Value of Proteasome Assembly Chaperone (PSMG) Family Genes in Lung Adenocarcinoma.	3	28	2.21	1.09	0.0071	9606.ENSP00000263025,9606.ENSP00000269571,9606.ENSP00000495360	MAPK3,ERBB2,CTNNB1
PMID:37288265	(2023) Transcriptome data analysis of primary cardiomyopathies reveals perturbations in arachidonic acid metabolism.	3	28	2.21	1.09	0.0071	9606.ENSP00000332164,9606.ENSP00000422591,9606.ENSP00000467141	SLIT3,SLIT2,TTN
PMID:37569366	(2023) Recent Advances in Breast Cancer Research.	3	28	2.21	1.09	0.0071	9606.ENSP00000263025,9606.ENSP00000269571,9606.ENSP00000495360	MAPK3,ERBB2,CTNNB1
PMID:37846367	(2023) Co-targeting FAK and Gli1 inhibits the tumor-associated macrophages-released CCL22-mediated esophageal squamous cell carcinoma malignancy.	3	28	2.21	1.09	0.0071	9606.ENSP00000249373,9606.ENSP00000269571,9606.ENSP00000495360	SMO,ERBB2,CTNNB1
PMID:37960338	(2023) Role of Fisetin in Selected Malignant Neoplasms in Women.	3	28	2.21	1.09	0.0071	9606.ENSP00000263025,9606.ENSP00000269571,9606.ENSP00000495360	MAPK3,ERBB2,CTNNB1
PMID:38201528	(2023) Progress in Glioma Stem Cell Research.	4	120	1.7	1.01	0.0071	9606.ENSP00000249373,9606.ENSP00000263025,9606.ENSP00000269571,9606.ENSP00000495360	SMO,MAPK3,ERBB2,CTNNB1
PMID:35085775	(2022) ASpediaFI: Functional Interaction Analysis of Alternative Splicing Events.	3	28	2.21	1.09	0.0071	9606.ENSP00000332164,9606.ENSP00000422591,9606.ENSP00000495360	SLIT3,SLIT2,CTNNB1
PMID:35158743	(2022) Recent Advances on Immunohistochemistry and Molecular Biology for the Diagnosis of Adnexal Sweat Gland Tumors.	4	119	1.71	1.01	0.0071	9606.ENSP00000269571,9606.ENSP00000332164,9606.ENSP00000422591,9606.ENSP00000495360	ERBB2,SLIT3,SLIT2,CTNNB1
PMID:35405523	(2022) Cardiovascular signatures of COVID-19 predict mortality and identify barrier stabilizing therapies.	3	28	2.21	1.09	0.0071	9606.ENSP00000269571,9606.ENSP00000332164,9606.ENSP00000422591	ERBB2,SLIT3,SLIT2
PMID:36497313	(2022) Research Progress for Targeting Deubiquitinases in Gastric Cancers.	4	121	1.7	1.01	0.0071	9606.ENSP00000263025,9606.ENSP00000332164,9606.ENSP00000422591,9606.ENSP00000495360	MAPK3,SLIT3,SLIT2,CTNNB1
PMID:36528679	(2022) Effects of Shenling Baizhu powder on pyrotinib-induced diarrhea: analysis of gut microbiota, metabonomics, and network pharmacology.	3	28	2.21	1.09	0.0071	9606.ENSP00000263025,9606.ENSP00000269571,9606.ENSP00000495360	MAPK3,ERBB2,CTNNB1
PMID:33391517	(2021) The 14-3-3sigma protein promotes HCC anoikis resistance by inhibiting EGFR degradation and thereby activating the EGFR-dependent ERK12 signaling pathway.	3	28	2.21	1.09	0.0071	9606.ENSP00000263025,9606.ENSP00000269571,9606.ENSP00000495360	MAPK3,ERBB2,CTNNB1
PMID:34409032	(2021) Role of lncRNA BANCR in Human Cancers: An Updated Review.	3	28	2.21	1.09	0.0071	9606.ENSP00000263025,9606.ENSP00000269571,9606.ENSP00000495360	MAPK3,ERBB2,CTNNB1
PMID:34591414	(2021) SHP-1 acts as a tumor suppressor by interacting with EGFR and predicts the prognosis of human breast cancer.	3	28	2.21	1.09	0.0071	9606.ENSP00000263025,9606.ENSP00000269571,9606.ENSP00000495360	MAPK3,ERBB2,CTNNB1
PMID:32048790	(2020) Development of the human heart.	3	28	2.21	1.09	0.0071	9606.ENSP00000263025,9606.ENSP00000269571,9606.ENSP00000495360	MAPK3,ERBB2,CTNNB1
PMID:32498335	(2020) Genetic Factors Involved in Cardiomyopathies and in Cancer.	3	28	2.21	1.09	0.0071	9606.ENSP00000269571,9606.ENSP00000467141,9606.ENSP00000495360	ERBB2,TTN,CTNNB1
PMID:32901093	(2020) Tyrosine kinase inhibitor neratinib attenuates liver fibrosis by targeting activated hepatic stellate cells.	3	28	2.21	1.09	0.0071	9606.ENSP00000263025,9606.ENSP00000269571,9606.ENSP00000304408	MAPK3,ERBB2,COL3A1
PMID:32944401	(2020) SHP2 promotes proliferation of breast cancer cells through regulating Cyclin D1 stability via the PI3KAKTGSK3beta signaling pathway.	3	28	2.21	1.09	0.0071	9606.ENSP00000263025,9606.ENSP00000269571,9606.ENSP00000495360	MAPK3,ERBB2,CTNNB1
PMID:31075118	(2019) Integrated cancer tissue engineering models for precision medicine.	3	28	2.21	1.09	0.0071	9606.ENSP00000263025,9606.ENSP00000269571,9606.ENSP00000495360	MAPK3,ERBB2,CTNNB1
PMID:31345222	(2019) Systematic analysis of the intersection of disease mutations with protein modifications.	3	28	2.21	1.09	0.0071	9606.ENSP00000269571,9606.ENSP00000467141,9606.ENSP00000495360	ERBB2,TTN,CTNNB1
PMID:31788068	(2019) Functional impact of the long non-coding RNA MEG3 deletion by CRISPRCas9 in the human triple negative metastatic Hs578T cancer cell line.	3	28	2.21	1.09	0.0071	9606.ENSP00000269571,9606.ENSP00000304408,9606.ENSP00000495360	ERBB2,COL3A1,CTNNB1
PMID:29032173	(2018) The reduced osteogenic potential of Nf1-deficient osteoprogenitors is EGFR-independent.	3	28	2.21	1.09	0.0071	9606.ENSP00000263025,9606.ENSP00000269571,9606.ENSP00000495360	MAPK3,ERBB2,CTNNB1
PMID:29107475	(2018) Development and connectivity of the habenular nuclei.	3	28	2.21	1.09	0.0071	9606.ENSP00000249373,9606.ENSP00000353582,9606.ENSP00000495360	SMO,NRP2,CTNNB1
PMID:29859987	(2018) Targeting forkhead box M1 transcription factor in breast cancer.	3	28	2.21	1.09	0.0071	9606.ENSP00000263025,9606.ENSP00000269571,9606.ENSP00000495360	MAPK3,ERBB2,CTNNB1
PMID:29980571	(2018) Erbin Suppresses KSR1-Mediated RASRAF Signaling and Tumorigenesis in Colorectal Cancer.	3	28	2.21	1.09	0.0071	9606.ENSP00000263025,9606.ENSP00000269571,9606.ENSP00000495360	MAPK3,ERBB2,CTNNB1
PMID:30096949	(2018) Modeling Endometrial Cancer: Past, Present, and Future.	3	28	2.21	1.09	0.0071	9606.ENSP00000263025,9606.ENSP00000269571,9606.ENSP00000495360	MAPK3,ERBB2,CTNNB1
PMID:30423298	(2018) KRAS Suppression-Induced Degradation of MYC Is Antagonized by a MEK5-ERK5 Compensatory Mechanism.	3	28	2.21	1.09	0.0071	9606.ENSP00000263025,9606.ENSP00000269571,9606.ENSP00000495360	MAPK3,ERBB2,CTNNB1
PMID:28051137	(2017) Distinct prognostic values of S100 mRNA expression in breast cancer.	3	28	2.21	1.09	0.0071	9606.ENSP00000263025,9606.ENSP00000269571,9606.ENSP00000495360	MAPK3,ERBB2,CTNNB1
PMID:28418910	(2017) Erythropoietin drives breast cancer progression by activation of its receptor EPOR.	3	28	2.21	1.09	0.0071	9606.ENSP00000263025,9606.ENSP00000269571,9606.ENSP00000495360	MAPK3,ERBB2,CTNNB1
PMID:28603644	(2017) Neighbours of cancer-related proteins have key influence on pathogenesis and could increase the drug target space for anticancer therapies.	3	28	2.21	1.09	0.0071	9606.ENSP00000263025,9606.ENSP00000269571,9606.ENSP00000495360	MAPK3,ERBB2,CTNNB1
PMID:28977867	(2017) HDAC10 promotes angiogenesis in endothelial cells through the PTPN22ERK axis.	3	28	2.21	1.09	0.0071	9606.ENSP00000263025,9606.ENSP00000332164,9606.ENSP00000422591	MAPK3,SLIT3,SLIT2
PMID:26798356	(2016) Mesenchymal StemStromal Cells in Stromal Evolution and Cancer Progression.	3	28	2.21	1.09	0.0071	9606.ENSP00000332164,9606.ENSP00000422591,9606.ENSP00000495360	SLIT3,SLIT2,CTNNB1
PMID:27273257	(2016) Thyrostimulin-TSHR signaling promotes the proliferation of NIH:OVCAR-3 ovarian cancer cells via trans-regulation of the EGFR pathway.	3	28	2.21	1.09	0.0071	9606.ENSP00000263025,9606.ENSP00000269571,9606.ENSP00000495360	MAPK3,ERBB2,CTNNB1
PMID:26160845	(2015) Inhibition of ERRalpha suppresses epithelial mesenchymal transition of triple negative breast cancer cells by directly targeting fibronectin.	3	28	2.21	1.09	0.0071	9606.ENSP00000263025,9606.ENSP00000269571,9606.ENSP00000495360	MAPK3,ERBB2,CTNNB1
PMID:26384399	(2015) MEK Inhibitor Selumetinib (AZD6244; ARRY-142886) Prevents Lung Metastasis in a Triple-Negative Breast Cancer Xenograft Model.	3	28	2.21	1.09	0.0071	9606.ENSP00000263025,9606.ENSP00000269571,9606.ENSP00000495360	MAPK3,ERBB2,CTNNB1
PMID:26497577	(2015) SKLB-677, an FLT3 and Wntbeta-catenin signaling inhibitor, displays potent activity in models of FLT3-driven AML.	3	28	2.21	1.09	0.0071	9606.ENSP00000263025,9606.ENSP00000269571,9606.ENSP00000495360	MAPK3,ERBB2,CTNNB1
PMID:24566388	(2014) The essential role of TNIK gene amplification in gastric cancer growth.	3	28	2.21	1.09	0.0071	9606.ENSP00000263025,9606.ENSP00000269571,9606.ENSP00000495360	MAPK3,ERBB2,CTNNB1
PMID:24705471	(2014) ADAM9 up-regulates N-cadherin via miR-218 suppression in lung adenocarcinoma cells.	3	28	2.21	1.09	0.0071	9606.ENSP00000332164,9606.ENSP00000422591,9606.ENSP00000495360	SLIT3,SLIT2,CTNNB1
PMID:24747769	(2014) Cellular prostatic acid phosphatase, a PTEN-functional homologue in prostate epithelia, functions as a prostate-specific tumor suppressor.	3	28	2.21	1.09	0.0071	9606.ENSP00000263025,9606.ENSP00000269571,9606.ENSP00000495360	MAPK3,ERBB2,CTNNB1
PMID:24158791	(2013) miR-139-5p is a regulator of metastatic pathways in breast cancer.	3	28	2.21	1.09	0.0071	9606.ENSP00000263025,9606.ENSP00000269571,9606.ENSP00000495360	MAPK3,ERBB2,CTNNB1
PMID:22476347	(2012) EBP50 inhibits EGF-induced breast cancer cell proliferation by blocking EGFR phosphorylation.	3	28	2.21	1.09	0.0071	9606.ENSP00000263025,9606.ENSP00000269571,9606.ENSP00000495360	MAPK3,ERBB2,CTNNB1
PMID:22975324	(2012) Mig6 is a sensor of EGF receptor inactivation that directly activates c-Abl to induce apoptosis during epithelial homeostasis.	3	28	2.21	1.09	0.0071	9606.ENSP00000263025,9606.ENSP00000269571,9606.ENSP00000495360	MAPK3,ERBB2,CTNNB1
PMID:23103869	(2012) Pancreatic cancer genomes reveal aberrations in axon guidance pathway genes.	3	28	2.21	1.09	0.0071	9606.ENSP00000332164,9606.ENSP00000422591,9606.ENSP00000495360	SLIT3,SLIT2,CTNNB1
PMID:21530230	(2011) Translational regulation in growth cones.	3	28	2.21	1.09	0.0071	9606.ENSP00000332164,9606.ENSP00000422591,9606.ENSP00000495360	SLIT3,SLIT2,CTNNB1
PMID:27721334	(2011) Photodynamic Therapy with Hypericin Improved by Targeting HSP90 Associated Proteins.	3	28	2.21	1.09	0.0071	9606.ENSP00000263025,9606.ENSP00000269571,9606.ENSP00000495360	MAPK3,ERBB2,CTNNB1
PMID:20184539	(2010) Novel therapeutic agents against cancer stem cells of chronic myeloid leukemia.	3	28	2.21	1.09	0.0071	9606.ENSP00000249373,9606.ENSP00000269571,9606.ENSP00000495360	SMO,ERBB2,CTNNB1
PMID:20855497	(2010) Conversion of Helicobacter pylori CagA from senescence inducer to oncogenic driver through polarity-dependent regulation of p21.	3	28	2.21	1.09	0.0071	9606.ENSP00000263025,9606.ENSP00000269571,9606.ENSP00000495360	MAPK3,ERBB2,CTNNB1
PMID:19041750	(2008) Deregulation of scribble promotes mammary tumorigenesis and reveals a role for cell polarity in carcinoma.	3	28	2.21	1.09	0.0071	9606.ENSP00000263025,9606.ENSP00000269571,9606.ENSP00000495360	MAPK3,ERBB2,CTNNB1
PMID:19087347	(2008) Loss of Notch signalling induced by Dll4 causes arterial calibre reduction by increasing endothelial cell response to angiogenic stimuli.	3	28	2.21	1.09	0.0071	9606.ENSP00000332164,9606.ENSP00000422591,9606.ENSP00000495360	SLIT3,SLIT2,CTNNB1
PMID:36545470	(2022) Anticarcinogenic potentials of tea catechins.	4	122	1.7	1	0.0073	9606.ENSP00000249373,9606.ENSP00000263025,9606.ENSP00000269571,9606.ENSP00000495360	SMO,MAPK3,ERBB2,CTNNB1
PMID:35838343	(2023) Slit2Robo1 signaling inhibits small-cell lung cancer by targeting beta-catenin signaling in tumor cells and macrophages.	3	29	2.2	1.08	0.0074	9606.ENSP00000332164,9606.ENSP00000422591,9606.ENSP00000495360	SLIT3,SLIT2,CTNNB1
PMID:36765694	(2023) An Update of G-Protein-Coupled Receptor Signaling and Its Deregulation in Gastric Carcinogenesis.	4	124	1.69	1	0.0074	9606.ENSP00000249373,9606.ENSP00000263025,9606.ENSP00000269571,9606.ENSP00000495360	SMO,MAPK3,ERBB2,CTNNB1
PMID:36822595	(2023) An artificial intelligence network-guided signature for predicting outcome and immunotherapy response in lung adenocarcinoma patients based on 26 machine learning algorithms.	3	29	2.2	1.08	0.0074	9606.ENSP00000269571,9606.ENSP00000467141,9606.ENSP00000495360	ERBB2,TTN,CTNNB1
PMID:37457886	(2023) Aldolase A Promotes Colorectal Cancer Progression through Targeting COPS6 and Regulating MAPK Signaling Pathway.	3	29	2.2	1.08	0.0074	9606.ENSP00000263025,9606.ENSP00000269571,9606.ENSP00000495360	MAPK3,ERBB2,CTNNB1
PMID:37793774	(2023) MUC13 drives cancer aggressiveness and metastasis through the YAP1-dependent pathway.	3	29	2.2	1.08	0.0074	9606.ENSP00000263025,9606.ENSP00000269571,9606.ENSP00000495360	MAPK3,ERBB2,CTNNB1
PMID:37966892	(2023) Potential Schizophrenia Disease-Related Genes Prediction Using Metagraph Representations Based on a Protein-Protein Interaction Keyword Network: Framework Development and Validation.	3	29	2.2	1.08	0.0074	9606.ENSP00000298910,9606.ENSP00000332164,9606.ENSP00000495360	LRRK2,SLIT3,CTNNB1
PMID:34407310	(2022) A novel anti-c-Kit antibody-drug conjugate to treat wild-type and activating-mutant c-Kit-positive tumors.	3	29	2.2	1.08	0.0074	9606.ENSP00000263025,9606.ENSP00000269571,9606.ENSP00000495360	MAPK3,ERBB2,CTNNB1
PMID:35222843	(2022) Identifying individualized risk subpathways reveals pan-cancer molecular classification based on multi-omics data.	3	29	2.2	1.08	0.0074	9606.ENSP00000263025,9606.ENSP00000269571,9606.ENSP00000495360	MAPK3,ERBB2,CTNNB1
PMID:35323863	(2022) Dia1 coordinates differentiation and cell sorting in a stratified epithelium.	3	29	2.2	1.08	0.0074	9606.ENSP00000332164,9606.ENSP00000422591,9606.ENSP00000495360	SLIT3,SLIT2,CTNNB1
PMID:35398967	(2022) Mesenchymal tumor cells drive adaptive resistance of Trp53(--) breast tumor cells to inactivated mutant Kras.	3	29	2.2	1.08	0.0074	9606.ENSP00000263025,9606.ENSP00000269571,9606.ENSP00000467141	MAPK3,ERBB2,TTN
PMID:35488263	(2022) Cancer-associated fibroblasts and resistance to anticancer therapies: status, mechanisms, and countermeasures.	4	123	1.69	1	0.0074	9606.ENSP00000263025,9606.ENSP00000332164,9606.ENSP00000422591,9606.ENSP00000495360	MAPK3,SLIT3,SLIT2,CTNNB1
PMID:35711843	(2022) TMEM158 Regulates the Canonical and Non-Canonical Pathways of TGF-beta to Mediate EMT in Triple-Negative Breast Cancer.	3	29	2.2	1.08	0.0074	9606.ENSP00000263025,9606.ENSP00000269571,9606.ENSP00000495360	MAPK3,ERBB2,CTNNB1
PMID:36182775	(2022) Inhibition of HIPK2 protects stress-induced pathological cardiac remodeling.	3	29	2.2	1.08	0.0074	9606.ENSP00000263025,9606.ENSP00000304408,9606.ENSP00000495360	MAPK3,COL3A1,CTNNB1
PMID:33854147	(2021) Repositioning metformin and propranolol for colorectal and triple negative breast cancers treatment.	3	29	2.2	1.08	0.0074	9606.ENSP00000263025,9606.ENSP00000269571,9606.ENSP00000495360	MAPK3,ERBB2,CTNNB1
PMID:33902432	(2021) MiR-27a-3p promotes the osteogenic differentiation by activating CRY2ERK12 axis.	3	29	2.2	1.08	0.0074	9606.ENSP00000263025,9606.ENSP00000332164,9606.ENSP00000422591	MAPK3,SLIT3,SLIT2
PMID:34258251	(2021) Mechanistic Targets of Diallyl Trisulfide in Human Breast Cancer Cells Identified by RNA-seq Analysis.	3	29	2.2	1.08	0.0074	9606.ENSP00000269571,9606.ENSP00000332164,9606.ENSP00000422591	ERBB2,SLIT3,SLIT2
PMID:34716342	(2021) Refining models of archaic admixture in Eurasia with ArchaicSeeker 2.0.	3	29	2.2	1.08	0.0074	9606.ENSP00000269571,9606.ENSP00000332164,9606.ENSP00000422591	ERBB2,SLIT3,SLIT2
PMID:34725188	(2021) Sustained ErbB Activation Causes Demyelination and Hypomyelination by Driving Necroptosis of Mature Oligodendrocytes and Apoptosis of Oligodendrocyte Precursor Cells.	3	29	2.2	1.08	0.0074	9606.ENSP00000263025,9606.ENSP00000269571,9606.ENSP00000495360	MAPK3,ERBB2,CTNNB1
PMID:36569594	(2021) Leveraging biochemical reactions to unravel functional impacts of cancer somatic variants affecting protein interaction interfaces.	3	29	2.2	1.08	0.0074	9606.ENSP00000263025,9606.ENSP00000269571,9606.ENSP00000495360	MAPK3,ERBB2,CTNNB1
PMID:31865182	(2020) RUNX2CBFB modulates the response to MEK inhibitors through activation of receptor tyrosine kinases in KRAS-mutant colorectal cancer.	3	29	2.2	1.08	0.0074	9606.ENSP00000263025,9606.ENSP00000269571,9606.ENSP00000495360	MAPK3,ERBB2,CTNNB1
PMID:32466580	(2020) ESM-1 Overexpression is Involved in Increased Tumorigenesis of Radiotherapy-Resistant Breast Cancer Cells.	3	29	2.2	1.08	0.0074	9606.ENSP00000263025,9606.ENSP00000269571,9606.ENSP00000495360	MAPK3,ERBB2,CTNNB1
PMID:32851022	(2020) Comparative Analysis of the Development of Acquired Radioresistance in Canine and Human Mammary Cancer Cell Lines.	3	29	2.2	1.08	0.0074	9606.ENSP00000263025,9606.ENSP00000269571,9606.ENSP00000495360	MAPK3,ERBB2,CTNNB1
PMID:31608231	(2019) Systematic Profiling of Alternative mRNA Splicing Signature for Predicting Glioblastoma Prognosis.	3	29	2.2	1.08	0.0074	9606.ENSP00000263025,9606.ENSP00000269571,9606.ENSP00000495360	MAPK3,ERBB2,CTNNB1
PMID:31831814	(2019) Nectin-4 cis-interacts with ErbB2 and its trastuzumab-resistant splice variants, enhancing their activation and DNA synthesis.	3	29	2.2	1.08	0.0074	9606.ENSP00000263025,9606.ENSP00000269571,9606.ENSP00000495360	MAPK3,ERBB2,CTNNB1
PMID:31847101	(2019) Cold Atmospheric Plasma Restores Paclitaxel Sensitivity to Paclitaxel-Resistant Breast Cancer Cells by Reversing Expression of Resistance-Related Genes.	3	29	2.2	1.08	0.0074	9606.ENSP00000263025,9606.ENSP00000269571,9606.ENSP00000495360	MAPK3,ERBB2,CTNNB1
PMID:29422602	(2018) Acidic organelles mediate TGF-beta1-induced cellular fibrosis via (pro)renin receptor and vacuolar ATPase trafficking in human peritoneal mesothelial cells.	3	29	2.2	1.08	0.0074	9606.ENSP00000263025,9606.ENSP00000304408,9606.ENSP00000495360	MAPK3,COL3A1,CTNNB1
PMID:29513666	(2018) Generation of iPSCs carrying a common LRRK2 risk allele for in vitro modeling of idiopathic Parkinsons disease.	3	29	2.2	1.08	0.0074	9606.ENSP00000249373,9606.ENSP00000263025,9606.ENSP00000298910	SMO,MAPK3,LRRK2
PMID:28600652	(2017) Wallerian demyelination: chronicle of a cellular cataclysm.	3	29	2.2	1.08	0.0074	9606.ENSP00000263025,9606.ENSP00000269571,9606.ENSP00000495360	MAPK3,ERBB2,CTNNB1
PMID:27230828	(2016) Identifications of novel mechanisms in breast cancer cells involving duct-like multicellular spheroid formation after exposure to the Random Positioning Machine.	3	29	2.2	1.08	0.0074	9606.ENSP00000269571,9606.ENSP00000363921,9606.ENSP00000495360	ERBB2,PARD3,CTNNB1
PMID:25943352	(2015) Feedback circuitry between miR-218 repression and RTK activation in glioblastoma.	3	29	2.2	1.08	0.0074	9606.ENSP00000263025,9606.ENSP00000332164,9606.ENSP00000422591	MAPK3,SLIT3,SLIT2
PMID:24928894	(2014) RhoJ interacts with the GIT-PIX complex and regulates focal adhesion disassembly.	3	29	2.2	1.08	0.0074	9606.ENSP00000263025,9606.ENSP00000332164,9606.ENSP00000422591	MAPK3,SLIT3,SLIT2
PMID:25119169	(2014) Ductal adenocarcinoma of the pancreas usually retained SMAD4 and p53 protein status as well as expression of epithelial-to-mesenchymal transition markers and cell cycle regulators at the stage of liver metastasis.	3	29	2.2	1.08	0.0074	9606.ENSP00000263025,9606.ENSP00000269571,9606.ENSP00000495360	MAPK3,ERBB2,CTNNB1
PMID:25358638	(2014) Vascular endothelial growth factor C promotes breast cancer progression via a novel antioxidant mechanism that involves regulation of superoxide dismutase 3.	3	29	2.2	1.08	0.0074	9606.ENSP00000269571,9606.ENSP00000353582,9606.ENSP00000495360	ERBB2,NRP2,CTNNB1
PMID:23436775	(2013) GLI1 regulates a novel neuropilin-2alpha6beta1 integrin based autocrine pathway that contributes to breast cancer initiation.	3	29	2.2	1.08	0.0074	9606.ENSP00000249373,9606.ENSP00000269571,9606.ENSP00000353582	SMO,ERBB2,NRP2
PMID:21411739	(2011) beta-arrestin deficiency protects against pulmonary fibrosis in mice and prevents fibroblast invasion of extracellular matrix.	3	29	2.2	1.08	0.0074	9606.ENSP00000249373,9606.ENSP00000374309,9606.ENSP00000495360	SMO,LAMA1,CTNNB1
PMID:19118010	(2009) Role of cyclin D1 as a mediator of c-Met- and beta-catenin-induced hepatocarcinogenesis.	3	29	2.2	1.08	0.0074	9606.ENSP00000263025,9606.ENSP00000269571,9606.ENSP00000495360	MAPK3,ERBB2,CTNNB1
PMID:19546243	(2009) Desmoglein 1-dependent suppression of EGFR signaling promotes epidermal differentiation and morphogenesis.	3	29	2.2	1.08	0.0074	9606.ENSP00000263025,9606.ENSP00000269571,9606.ENSP00000495360	MAPK3,ERBB2,CTNNB1
PMID:19710302	(2009) Negative guidance factor-induced macropinocytosis in the growth cone plays a critical role in repulsive axon turning.	3	29	2.2	1.08	0.0074	9606.ENSP00000249373,9606.ENSP00000332164,9606.ENSP00000422591	SMO,SLIT3,SLIT2
PMID:33435254	(2021) Recent Discoveries of Macromolecule- and Cell-Based Biomarkers and Therapeutic Implications in Breast Cancer.	4	125	1.69	0.99	0.0076	9606.ENSP00000263025,9606.ENSP00000269571,9606.ENSP00000363921,9606.ENSP00000495360	MAPK3,ERBB2,PARD3,CTNNB1
PMID:31083655	(2019) Array expression meta-analysis of cancer stem cell genes identifies upregulation of PODXL especially in DCC low expression meningiomas.	4	125	1.69	0.99	0.0076	9606.ENSP00000263025,9606.ENSP00000269571,9606.ENSP00000374309,9606.ENSP00000495360	MAPK3,ERBB2,LAMA1,CTNNB1
PMID:36656313	(2023) Cathelicidin LL-37 promotes EMT, migration and metastasis of hepatocellular carcinoma cells in vitro and mouse model.	3	30	2.18	1.07	0.0077	9606.ENSP00000263025,9606.ENSP00000269571,9606.ENSP00000495360	MAPK3,ERBB2,CTNNB1
PMID:36819664	(2023) The shared genetic landscape of blood cell traits and risk of neurological and psychiatric disorders.	3	30	2.18	1.07	0.0077	9606.ENSP00000263025,9606.ENSP00000298910,9606.ENSP00000495360	MAPK3,LRRK2,CTNNB1
PMID:37998036	(2023) Hydroxytyrosol Counteracts Triple Negative Breast Cancer Cell Dissemination via Its Copper Complexing Properties.	3	30	2.18	1.07	0.0077	9606.ENSP00000263025,9606.ENSP00000269571,9606.ENSP00000495360	MAPK3,ERBB2,CTNNB1
PMID:35255917	(2022) The role of the M-band myomesin proteins in muscle integrity and cardiac disease.	3	30	2.18	1.07	0.0077	9606.ENSP00000385636,9606.ENSP00000467141,9606.ENSP00000495360	OBSL1,TTN,CTNNB1
PMID:35258999	(2022) Fibrous stroma: Driver and passenger in cancer development.	4	127	1.68	0.99	0.0077	9606.ENSP00000269571,9606.ENSP00000332164,9606.ENSP00000422591,9606.ENSP00000495360	ERBB2,SLIT3,SLIT2,CTNNB1
PMID:35359411	(2022) Transcriptomics Reveals the Mevalonate and Cholesterol Pathways Blocking as Part of the Bacterial Cyclodipeptides Cytotoxic Effects in HeLa Cells of Human Cervix Adenocarcinoma.	4	126	1.68	0.99	0.0077	9606.ENSP00000263025,9606.ENSP00000269571,9606.ENSP00000298910,9606.ENSP00000495360	MAPK3,ERBB2,LRRK2,CTNNB1
PMID:35783357	(2022) Genomic Landscape of Metastatic Lymph Nodes and Primary Tumors in Non-Small-Cell Lung Cancer.	3	30	2.18	1.07	0.0077	9606.ENSP00000263025,9606.ENSP00000269571,9606.ENSP00000495360	MAPK3,ERBB2,CTNNB1
PMID:36248430	(2022) Network Pharmacology Analyses of the Pharmacological Targets and Therapeutic Mechanisms of Salvianolic Acid A in Myocardial Infarction.	3	30	2.18	1.07	0.0077	9606.ENSP00000263025,9606.ENSP00000269571,9606.ENSP00000495360	MAPK3,ERBB2,CTNNB1
PMID:36361574	(2022) Expression, Prognostic Value, and Functional Mechanism of Polarity-Related Genes in Hepatocellular Carcinoma.	3	30	2.18	1.07	0.0077	9606.ENSP00000263025,9606.ENSP00000363921,9606.ENSP00000495360	MAPK3,PARD3,CTNNB1
PMID:36376301	(2022) Multiplexed and reproducible high content screening of live and fixed cells using Dye Drop.	3	30	2.18	1.07	0.0077	9606.ENSP00000263025,9606.ENSP00000269571,9606.ENSP00000495360	MAPK3,ERBB2,CTNNB1
PMID:36476508	(2022) Gallbladder adenocarcinomas undergo subclonal diversification and selection from precancerous lesions to metastatic tumors.	3	30	2.18	1.07	0.0077	9606.ENSP00000269571,9606.ENSP00000332164,9606.ENSP00000495360	ERBB2,SLIT3,CTNNB1
PMID:36551742	(2022) Natural Blockers of PD-1PD-L1 Interaction for the Immunotherapy of Triple-Negative Breast Cancer-Brain Metastasis.	3	30	2.18	1.07	0.0077	9606.ENSP00000269571,9606.ENSP00000353582,9606.ENSP00000495360	ERBB2,NRP2,CTNNB1
PMID:33672863	(2021) Proteomic Analysis of Low-Grade, Early-Stage Endometrial Carcinoma Reveals New Dysregulated Pathways Associated with Cell Death and Cell Signaling.	3	30	2.18	1.07	0.0077	9606.ENSP00000332164,9606.ENSP00000422591,9606.ENSP00000495360	SLIT3,SLIT2,CTNNB1
PMID:33809098	(2021) Potential Effect of Pseudevernia furfuracea (L.) Zopf Extract and Metabolite Physodic Acid on Tumour Microenvironment Modulation in MCF-10A Cells.	3	30	2.18	1.07	0.0077	9606.ENSP00000263025,9606.ENSP00000269571,9606.ENSP00000495360	MAPK3,ERBB2,CTNNB1
PMID:33828970	(2021) Association of MUC19 Mutation With Clinical Benefits of Anti-PD-1 Inhibitors in Non-small Cell Lung Cancer.	3	30	2.18	1.07	0.0077	9606.ENSP00000269571,9606.ENSP00000298910,9606.ENSP00000467141	ERBB2,LRRK2,TTN
PMID:34357097	(2021) Personalized Therapy and Liquid Biopsy-A Focus on Colorectal Cancer.	3	30	2.18	1.07	0.0077	9606.ENSP00000263025,9606.ENSP00000269571,9606.ENSP00000495360	MAPK3,ERBB2,CTNNB1
PMID:34832926	(2021) An Update on the Anticancer Activity of Xanthone Derivatives: A Review.	3	30	2.18	1.07	0.0077	9606.ENSP00000263025,9606.ENSP00000269571,9606.ENSP00000495360	MAPK3,ERBB2,CTNNB1
PMID:35071323	(2021) Circular RNAs in Intervertebral Disc Degeneration: An Updated Review.	3	30	2.18	1.07	0.0077	9606.ENSP00000263025,9606.ENSP00000269571,9606.ENSP00000495360	MAPK3,ERBB2,CTNNB1
PMID:32552913	(2020) KLF4 defines the efficacy of the epidermal growth factor receptor inhibitor, erlotinib, in triple-negative breast cancer cells by repressing the EGFR gene.	3	30	2.18	1.07	0.0077	9606.ENSP00000263025,9606.ENSP00000269571,9606.ENSP00000495360	MAPK3,ERBB2,CTNNB1
PMID:33202711	(2020) Therapeutic Potential of the Natural Compound S-Adenosylmethionine as a Chemoprotective Synergistic Agent in Breast, and Head and Neck Cancer Treatment: Current Status of Research.	3	30	2.18	1.07	0.0077	9606.ENSP00000263025,9606.ENSP00000269571,9606.ENSP00000495360	MAPK3,ERBB2,CTNNB1
PMID:33339422	(2020) Exploring the Spectrum of Kidney Ciliopathies.	3	30	2.18	1.07	0.0077	9606.ENSP00000249373,9606.ENSP00000263025,9606.ENSP00000495360	SMO,MAPK3,CTNNB1
PMID:33376383	(2020) Screening and Identifying Cisplatin-Related Gene Mutations in Lung Squamous Cell Carcinoma.	3	30	2.18	1.07	0.0077	9606.ENSP00000263025,9606.ENSP00000467141,9606.ENSP00000495360	MAPK3,TTN,CTNNB1
PMID:30678275	(2019) Metformin Increases Proliferative Activity and Viability of Multipotent Stromal Stem Cells Isolated from Adipose Tissue Derived from Horses with Equine Metabolic Syndrome.	3	30	2.18	1.07	0.0077	9606.ENSP00000332164,9606.ENSP00000422591,9606.ENSP00000495360	SLIT3,SLIT2,CTNNB1
PMID:31091167	(2019) Ablation of SUN2-containing LINC complexes drives cardiac hypertrophy without interstitial fibrosis.	3	30	2.18	1.07	0.0077	9606.ENSP00000304408,9606.ENSP00000467141,9606.ENSP00000495360	COL3A1,TTN,CTNNB1
PMID:31671813	(2019) Genistein as Potential Therapeutic Candidate for Menopausal Symptoms and Other Related Diseases.	3	30	2.18	1.07	0.0077	9606.ENSP00000263025,9606.ENSP00000269571,9606.ENSP00000495360	MAPK3,ERBB2,CTNNB1
PMID:31681567	(2019) Attribution of Ghrelin to Cancer; Attempts to Unravel an Apparent Controversy.	3	30	2.18	1.07	0.0077	9606.ENSP00000263025,9606.ENSP00000269571,9606.ENSP00000495360	MAPK3,ERBB2,CTNNB1
PMID:29590154	(2018) Na+K+ ATPase activity promotes invasion of endocrine resistant breast cancer cells.	3	30	2.18	1.07	0.0077	9606.ENSP00000263025,9606.ENSP00000269571,9606.ENSP00000495360	MAPK3,ERBB2,CTNNB1
PMID:29642003	(2018) FOXF1 Inhibits Pulmonary Fibrosis by Preventing CDH2-CDH11 Cadherin Switch in Myofibroblasts.	3	30	2.18	1.07	0.0077	9606.ENSP00000263025,9606.ENSP00000304408,9606.ENSP00000495360	MAPK3,COL3A1,CTNNB1
PMID:28208712	(2017) Emerging Cytotoxic Alkaloids in the Battle against Cancer: Overview of Molecular Mechanisms.	3	30	2.18	1.07	0.0077	9606.ENSP00000263025,9606.ENSP00000269571,9606.ENSP00000495360	MAPK3,ERBB2,CTNNB1
PMID:28655918	(2017) The role of SETI2PP2A in canine mammary tumors.	3	30	2.18	1.07	0.0077	9606.ENSP00000263025,9606.ENSP00000269571,9606.ENSP00000495360	MAPK3,ERBB2,CTNNB1
PMID:28674496	(2017) In Vitro and In Vivo Anti-tumoral Effects of the Flavonoid Apigenin in Malignant Mesothelioma.	3	30	2.18	1.07	0.0077	9606.ENSP00000263025,9606.ENSP00000269571,9606.ENSP00000495360	MAPK3,ERBB2,CTNNB1
PMID:28891468	(2017) Epidermal Growth Factor Receptor neddylation is regulated by a desmosomal-COP9 (Constitutive Photomorphogenesis 9) signalosome complex.	3	30	2.18	1.07	0.0077	9606.ENSP00000263025,9606.ENSP00000269571,9606.ENSP00000495360	MAPK3,ERBB2,CTNNB1
PMID:26783207	(2016) The Shp2-induced epithelial disorganization defect is reversed by HDAC6 inhibition independent of Cdc42.	3	30	2.18	1.07	0.0077	9606.ENSP00000263025,9606.ENSP00000269571,9606.ENSP00000495360	MAPK3,ERBB2,CTNNB1
PMID:26936393	(2016) Nephron Progenitor But Not Stromal Progenitor Cells Give Rise to Wilms Tumors in Mouse Models with beta-Catenin Activation or Wt1 Ablation and Igf2 Upregulation.	3	30	2.18	1.07	0.0077	9606.ENSP00000263025,9606.ENSP00000467141,9606.ENSP00000495360	MAPK3,TTN,CTNNB1
PMID:27149165	(2016) Identifying novel genes and chemicals related to nasopharyngeal cancer in a heterogeneous network.	3	30	2.18	1.07	0.0077	9606.ENSP00000332164,9606.ENSP00000422591,9606.ENSP00000495360	SLIT3,SLIT2,CTNNB1
PMID:24418909	(2014) Cancer stem cells: a systems biology view of their role in prognosis and therapy.	3	30	2.18	1.07	0.0077	9606.ENSP00000249373,9606.ENSP00000263025,9606.ENSP00000495360	SMO,MAPK3,CTNNB1
PMID:23050157	(2012) EGFR: A Master Piece in G1S Phase Transition of Liver Regeneration.	3	30	2.18	1.07	0.0077	9606.ENSP00000263025,9606.ENSP00000269571,9606.ENSP00000495360	MAPK3,ERBB2,CTNNB1
PMID:21305022	(2011) Identification of novel molecular targets for endometrial cancer using a drill-down LC-MSMS approach with iTRAQ.	3	30	2.18	1.07	0.0077	9606.ENSP00000263025,9606.ENSP00000269571,9606.ENSP00000495360	MAPK3,ERBB2,CTNNB1
PMID:20385184	(2010) The role of HER2 in cancer therapy and targeted drug delivery.	3	30	2.18	1.07	0.0077	9606.ENSP00000263025,9606.ENSP00000269571,9606.ENSP00000495360	MAPK3,ERBB2,CTNNB1
PMID:32230926	(2020) Implication of the p53-Related miR-34c, -125b, and -203 in the Osteoblastic Differentiation and the Malignant Transformation of Bone Sarcomas.	4	128	1.68	0.98	0.0079	9606.ENSP00000249373,9606.ENSP00000263025,9606.ENSP00000269571,9606.ENSP00000495360	SMO,MAPK3,ERBB2,CTNNB1
PMID:38256707	(2024) Experimental Studies on the Therapeutic Potential of Vaccinium Berries in Breast Cancer-A Review.	3	31	2.17	1.06	0.008	9606.ENSP00000263025,9606.ENSP00000269571,9606.ENSP00000495360	MAPK3,ERBB2,CTNNB1
PMID:36644231	(2023) Activated Mast Cells Combined with NRF2 Predict Prognosis for Esophageal Cancer.	3	31	2.17	1.06	0.008	9606.ENSP00000263025,9606.ENSP00000298910,9606.ENSP00000467141	MAPK3,LRRK2,TTN
PMID:36844874	(2023) A Prognostic Cuproptosis-Related LncRNA Signature for Colon Adenocarcinoma.	3	31	2.17	1.06	0.008	9606.ENSP00000263025,9606.ENSP00000467141,9606.ENSP00000495360	MAPK3,TTN,CTNNB1
PMID:38041134	(2023) Predictive and prognostic biomarkers of bone metastasis in breast cancer: current status and future directions.	4	129	1.67	0.98	0.008	9606.ENSP00000269571,9606.ENSP00000332164,9606.ENSP00000422591,9606.ENSP00000495360	ERBB2,SLIT3,SLIT2,CTNNB1
PMID:34838591	(2022) The G4 resolvase RHAU regulates ventricular trabeculation and compaction through transcriptional and post-transcriptional mechanisms.	3	31	2.17	1.06	0.008	9606.ENSP00000332164,9606.ENSP00000422591,9606.ENSP00000467141	SLIT3,SLIT2,TTN
PMID:34997154	(2022) The rexinoid V-125 reduces tumor growth in preclinical models of breast and lung cancer.	3	31	2.17	1.06	0.008	9606.ENSP00000269571,9606.ENSP00000332164,9606.ENSP00000422591	ERBB2,SLIT3,SLIT2
PMID:35372019	(2022) Effects of H2O2 Treatment Combined With PI3K Inhibitor and MEK Inhibitor in AGS Cells: Oxidative Stress Outcomes in a Model of Gastric Cancer.	3	31	2.17	1.06	0.008	9606.ENSP00000263025,9606.ENSP00000269571,9606.ENSP00000495360	MAPK3,ERBB2,CTNNB1
PMID:35778520	(2022) Oncogenic role and potential regulatory mechanism of topoisomerase IIalpha in a pan-cancer analysis.	3	31	2.17	1.06	0.008	9606.ENSP00000269571,9606.ENSP00000467141,9606.ENSP00000495360	ERBB2,TTN,CTNNB1
PMID:36568228	(2022) Editorial: Exploring the breast tumor microenvironment: Association to metastasis, novel risk factors and novel treatments and immunotherapies.	3	31	2.17	1.06	0.008	9606.ENSP00000269571,9606.ENSP00000332164,9606.ENSP00000422591	ERBB2,SLIT3,SLIT2
PMID:33223469	(2021) Regulation and characterization of tumor-infiltrating immune cells in breast cancer.	3	31	2.17	1.06	0.008	9606.ENSP00000269571,9606.ENSP00000298910,9606.ENSP00000495360	ERBB2,LRRK2,CTNNB1
PMID:33659043	(2021) Head to head evaluation of second generation ALK inhibitors brigatinib and alectinib as first-line treatment for ALK+ NSCLC using an in silico systems biology-based approach.	3	31	2.17	1.06	0.008	9606.ENSP00000332164,9606.ENSP00000422591,9606.ENSP00000495360	SLIT3,SLIT2,CTNNB1
PMID:33967611	(2021) The associations and roles of microRNA single-nucleotide polymorphisms in cervical cancer.	3	31	2.17	1.06	0.008	9606.ENSP00000332164,9606.ENSP00000422591,9606.ENSP00000495360	SLIT3,SLIT2,CTNNB1
PMID:34434939	(2021) m(6)A RNA Methylation Regulator YTHDF1 Correlated With Immune Microenvironment Predicts Clinical Outcomes and Therapeutic Efficacy in Breast Cancer.	3	31	2.17	1.06	0.008	9606.ENSP00000269571,9606.ENSP00000467141,9606.ENSP00000495360	ERBB2,TTN,CTNNB1
PMID:34604069	(2021) Identification of Potential Biomarkers for Liver Cancer Through Gene Mutation and Clinical Characteristics.	3	31	2.17	1.06	0.008	9606.ENSP00000263025,9606.ENSP00000269571,9606.ENSP00000495360	MAPK3,ERBB2,CTNNB1
PMID:32448269	(2020) RNA-binding protein MSI2 isoforms expression and regulation in progression of triple-negative breast cancer.	3	31	2.17	1.06	0.008	9606.ENSP00000263025,9606.ENSP00000269571,9606.ENSP00000495360	MAPK3,ERBB2,CTNNB1
PMID:32591500	(2020) NOTCH1 activation compensates BRCA1 deficiency and promotes triple-negative breast cancer formation.	3	31	2.17	1.06	0.008	9606.ENSP00000263025,9606.ENSP00000269571,9606.ENSP00000495360	MAPK3,ERBB2,CTNNB1
PMID:33060128	(2020) YAP and TAZ maintain PROX1 expression in the developing lymphatic and lymphovenous valves in response to VEGF-C signaling.	3	31	2.17	1.06	0.008	9606.ENSP00000263025,9606.ENSP00000353582,9606.ENSP00000495360	MAPK3,NRP2,CTNNB1
PMID:30881286	(2019) Hijacking of Embryonic Programs by Neural Crest-Derived Neuroblastoma: From Physiological Migration to Metastatic Dissemination.	3	31	2.17	1.06	0.008	9606.ENSP00000269571,9606.ENSP00000332164,9606.ENSP00000422591	ERBB2,SLIT3,SLIT2
PMID:31018529	(2019) Mouse Models for Exploring the Biological Consequences and Clinical Significance of PIK3CA Mutations.	3	31	2.17	1.06	0.008	9606.ENSP00000263025,9606.ENSP00000269571,9606.ENSP00000495360	MAPK3,ERBB2,CTNNB1
PMID:31272137	(2019) G0G1 Switch 2 Induces Cell Survival and Metastasis through Integrin-Mediated Signal Transduction in Human Invasive Breast Cancer Cells.	3	31	2.17	1.06	0.008	9606.ENSP00000263025,9606.ENSP00000269571,9606.ENSP00000495360	MAPK3,ERBB2,CTNNB1
PMID:31295843	(2019) Inhibition of Phosphatidylinositol 3-kinase (PI3K) Signaling Synergistically Potentiates Antitumor Efficacy of Paclitaxel and Overcomes Paclitaxel-Mediated Resistance in Cervical Cancer.	3	31	2.17	1.06	0.008	9606.ENSP00000263025,9606.ENSP00000269571,9606.ENSP00000495360	MAPK3,ERBB2,CTNNB1
PMID:31355203	(2019) Updates on the Systemic Treatment of Advanced Non-melanoma Skin Cancer.	3	31	2.17	1.06	0.008	9606.ENSP00000249373,9606.ENSP00000263025,9606.ENSP00000269571	SMO,MAPK3,ERBB2
PMID:31452509	(2019) Tailored tetravalent antibodies potently and specifically activate WntFrizzled pathways in cells, organoids and mice.	3	31	2.17	1.06	0.008	9606.ENSP00000263025,9606.ENSP00000269571,9606.ENSP00000495360	MAPK3,ERBB2,CTNNB1
PMID:31554835	(2019) GRK2 promotes growth of medulloblastoma cells and protects them from chemotherapy-induced apoptosis.	3	31	2.17	1.06	0.008	9606.ENSP00000249373,9606.ENSP00000263025,9606.ENSP00000495360	SMO,MAPK3,CTNNB1
PMID:29234151	(2018) SRGAP1, a crucial target of miR-340 and miR-124, functions as a potential oncogene in gastric tumorigenesis.	3	31	2.17	1.06	0.008	9606.ENSP00000332164,9606.ENSP00000422591,9606.ENSP00000495360	SLIT3,SLIT2,CTNNB1
PMID:29290797	(2018) Engineered Microenvironments for Maturation of Stem Cell Derived Cardiac Myocytes.	3	31	2.17	1.06	0.008	9606.ENSP00000263025,9606.ENSP00000467141,9606.ENSP00000495360	MAPK3,TTN,CTNNB1
PMID:30279968	(2018) Genetic disruption of calpain-1 and calpain-2 attenuates tumorigenesis in mouse models of HER2+ breast cancer and sensitizes cancer cells to doxorubicin and lapatinib.	3	31	2.17	1.06	0.008	9606.ENSP00000263025,9606.ENSP00000269571,9606.ENSP00000495360	MAPK3,ERBB2,CTNNB1
PMID:31448184	(2018) Hereditary multiple exostoses: are there new plausible treatment strategies?	3	31	2.17	1.06	0.008	9606.ENSP00000249373,9606.ENSP00000263025,9606.ENSP00000495360	SMO,MAPK3,CTNNB1
PMID:26910918	(2017) Patient-derived ovarian cancer xenografts re-growing after a cisplatinum treatment are less responsive to a second drug re-challenge: a new experimental setting to study response to therapy.	3	31	2.17	1.06	0.008	9606.ENSP00000249373,9606.ENSP00000263025,9606.ENSP00000495360	SMO,MAPK3,CTNNB1
PMID:28011461	(2017) Antitumor Activity of RXDX-105 in Multiple Cancer Types with RET Rearrangements or Mutations.	3	31	2.17	1.06	0.008	9606.ENSP00000263025,9606.ENSP00000269571,9606.ENSP00000495360	MAPK3,ERBB2,CTNNB1
PMID:28184015	(2017) Dual PI3KmTOR Inhibition in Colorectal Cancers with APC and PIK3CA Mutations.	3	31	2.17	1.06	0.008	9606.ENSP00000263025,9606.ENSP00000269571,9606.ENSP00000495360	MAPK3,ERBB2,CTNNB1
PMID:28460446	(2017) The cell polarity protein Scrib functions as a tumor suppressor in liver cancer.	3	31	2.17	1.06	0.008	9606.ENSP00000263025,9606.ENSP00000269571,9606.ENSP00000495360	MAPK3,ERBB2,CTNNB1
PMID:25719666	(2015) Whole genomes redefine the mutational landscape of pancreatic cancer.	3	31	2.17	1.06	0.008	9606.ENSP00000269571,9606.ENSP00000332164,9606.ENSP00000422591	ERBB2,SLIT3,SLIT2
PMID:25970779	(2015) Frequent amplification of AIB1, a critical oncogene modulating major signaling pathways, is associated with poor survival in gastric cancer.	3	31	2.17	1.06	0.008	9606.ENSP00000263025,9606.ENSP00000269571,9606.ENSP00000495360	MAPK3,ERBB2,CTNNB1
PMID:26086601	(2015) MURCcavin-4 Is Co-Expressed with Caveolin-3 in Rhabdomyosarcoma Tumors and Its Silencing Prevents Myogenic Differentiation in the Human Embryonal RD Cell Line.	3	31	2.17	1.06	0.008	9606.ENSP00000263025,9606.ENSP00000269571,9606.ENSP00000495360	MAPK3,ERBB2,CTNNB1
PMID:25277187	(2014) EMT and EGFR in CTCs cytokeratin negative non-metastatic breast cancer.	3	31	2.17	1.06	0.008	9606.ENSP00000263025,9606.ENSP00000269571,9606.ENSP00000495360	MAPK3,ERBB2,CTNNB1
PMID:25294905	(2014) Dual HER2 targeting impedes growth of HER2 gene-amplified uterine serous carcinoma xenografts.	3	31	2.17	1.06	0.008	9606.ENSP00000263025,9606.ENSP00000269571,9606.ENSP00000495360	MAPK3,ERBB2,CTNNB1
PMID:22527492	(2012) Microenvironments dictating tumor cell dormancy.	3	31	2.17	1.06	0.008	9606.ENSP00000263025,9606.ENSP00000269571,9606.ENSP00000495360	MAPK3,ERBB2,CTNNB1
PMID:20519437	(2010) Autosomal recessive polycystic kidney disease epithelial cell model reveals multiple basolateral epidermal growth factor receptor sorting pathways.	3	31	2.17	1.06	0.008	9606.ENSP00000263025,9606.ENSP00000269571,9606.ENSP00000495360	MAPK3,ERBB2,CTNNB1
PMID:19030971	(2008) Insulin receptor substrates (IRSs) and breast tumorigenesis.	3	31	2.17	1.06	0.008	9606.ENSP00000263025,9606.ENSP00000269571,9606.ENSP00000495360	MAPK3,ERBB2,CTNNB1
PMID:26617477	(....) Treatment Individualization in Colorectal Cancer.	3	31	2.17	1.06	0.008	9606.ENSP00000269571,9606.ENSP00000467141,9606.ENSP00000495360	ERBB2,TTN,CTNNB1
PMID:36275720	(2022) Origin, activation, and targeted therapy of glioma-associated macrophages.	4	131	1.67	0.97	0.0083	9606.ENSP00000263025,9606.ENSP00000332164,9606.ENSP00000422591,9606.ENSP00000495360	MAPK3,SLIT3,SLIT2,CTNNB1
PMID:36469291	(2023) CCN2CTGF promotes liver fibrosis through crosstalk with the Slit2Robo signaling.	3	32	2.15	1.05	0.0084	9606.ENSP00000263025,9606.ENSP00000332164,9606.ENSP00000422591	MAPK3,SLIT3,SLIT2
PMID:36831112	(2023) CXCR1: A Cancer Stem Cell Marker and Therapeutic Target in Solid Tumors.	3	32	2.15	1.05	0.0084	9606.ENSP00000263025,9606.ENSP00000269571,9606.ENSP00000495360	MAPK3,ERBB2,CTNNB1
PMID:37049455	(2023) Bee Products and Colorectal Cancer-Active Components and Mechanism of Action.	3	32	2.15	1.05	0.0084	9606.ENSP00000263025,9606.ENSP00000269571,9606.ENSP00000495360	MAPK3,ERBB2,CTNNB1
PMID:37942066	(2023) Smooth muscle cells-specific loss of OCT4 accelerates neointima formation after acute vascular injury.	3	32	2.15	1.05	0.0084	9606.ENSP00000263025,9606.ENSP00000332164,9606.ENSP00000422591	MAPK3,SLIT3,SLIT2
PMID:35013128	(2022) EGF-induced nuclear translocation of SHCBP1 promotes bladder cancer progression through inhibiting RACGAP1-mediated RAC1 inactivation.	3	32	2.15	1.05	0.0084	9606.ENSP00000263025,9606.ENSP00000269571,9606.ENSP00000495360	MAPK3,ERBB2,CTNNB1
PMID:35280756	(2022) Co-Expression and Combined Prognostic Value of CSPG4 and PDL1 in TP53-Aberrant Triple-Negative Breast Cancer.	3	32	2.15	1.05	0.0084	9606.ENSP00000263025,9606.ENSP00000269571,9606.ENSP00000495360	MAPK3,ERBB2,CTNNB1
PMID:35977996	(2022) Identification of potential targets of the curcumin analog CCA-1.1 for glioblastoma treatment : integrated computational analysis and in vitro study.	3	32	2.15	1.05	0.0084	9606.ENSP00000263025,9606.ENSP00000269571,9606.ENSP00000495360	MAPK3,ERBB2,CTNNB1
PMID:36352274	(2022) Molecular characterization of early breast cancer onset to understand disease phenotypes in African patients.	3	32	2.15	1.05	0.0084	9606.ENSP00000269571,9606.ENSP00000332164,9606.ENSP00000495360	ERBB2,SLIT3,CTNNB1
PMID:36532586	(2022) Generation of multicellular tumor spheroids with micro-well array for anticancer drug combination screening based on a valuable biomarker of hepatocellular carcinoma.	3	32	2.15	1.05	0.0084	9606.ENSP00000263025,9606.ENSP00000467141,9606.ENSP00000495360	MAPK3,TTN,CTNNB1
PMID:33240409	(2021) Cell-free DNA as a liquid biopsy for early detection of gastric cancer.	3	32	2.15	1.05	0.0084	9606.ENSP00000269571,9606.ENSP00000467141,9606.ENSP00000495360	ERBB2,TTN,CTNNB1
PMID:34113616	(2021) Cleavage of Syndecan-1 Promotes the Proliferation of the Basal-Like Breast Cancer Cell Line BT-549 Via Akt SUMOylation.	3	32	2.15	1.05	0.0084	9606.ENSP00000263025,9606.ENSP00000269571,9606.ENSP00000495360	MAPK3,ERBB2,CTNNB1
PMID:34149931	(2021) Hindsight: Review of Preclinical Disease Models for the Development of New Treatments for Uveal Melanoma.	3	32	2.15	1.05	0.0084	9606.ENSP00000249373,9606.ENSP00000263025,9606.ENSP00000269571	SMO,MAPK3,ERBB2
PMID:32354204	(2020) Hedgehog Signal Inhibitor GANT61 Inhibits the Malignant Behavior of Undifferentiated Hepatocellular Carcinoma Cells by Targeting Non-Canonical GLI Signaling.	3	32	2.15	1.05	0.0084	9606.ENSP00000249373,9606.ENSP00000263025,9606.ENSP00000495360	SMO,MAPK3,CTNNB1
PMID:32461156	(2020) Glial cells as therapeutic targets for smoking cessation.	3	32	2.15	1.05	0.0084	9606.ENSP00000332164,9606.ENSP00000422591,9606.ENSP00000495360	SLIT3,SLIT2,CTNNB1
PMID:32847597	(2020) Therapeutic monoclonal antibody targeting of neuronal pentraxin receptor to control metastasis in gastric cancer.	3	32	2.15	1.05	0.0084	9606.ENSP00000263025,9606.ENSP00000269571,9606.ENSP00000495360	MAPK3,ERBB2,CTNNB1
PMID:31746735	(2019) Receptor-specific interactome as a hub for rapid cue-induced selective translation in axons.	3	32	2.15	1.05	0.0084	9606.ENSP00000332164,9606.ENSP00000422591,9606.ENSP00000495360	SLIT3,SLIT2,CTNNB1
PMID:35582572	(2019) Genetic variations in triple-negative breast cancers undergoing neo-adjuvant chemotherapy.	3	32	2.15	1.05	0.0084	9606.ENSP00000269571,9606.ENSP00000467141,9606.ENSP00000495360	ERBB2,TTN,CTNNB1
PMID:30482232	(2018) Abnormally elevated USP37 expression in breast cancer stem cells regulates stemness, epithelial-mesenchymal transition and cisplatin sensitivity.	3	32	2.15	1.05	0.0084	9606.ENSP00000249373,9606.ENSP00000269571,9606.ENSP00000495360	SMO,ERBB2,CTNNB1
PMID:28159896	(2017) From the research laboratory to the database: the Caenorhabditis elegans kinome in UniProtKB.	3	32	2.15	1.05	0.0084	9606.ENSP00000269571,9606.ENSP00000298910,9606.ENSP00000467141	ERBB2,LRRK2,TTN
PMID:28179590	(2017) Whole-exome sequencing identified mutational profiles of high-grade colon adenomas.	3	32	2.15	1.05	0.0084	9606.ENSP00000269571,9606.ENSP00000467141,9606.ENSP00000495360	ERBB2,TTN,CTNNB1
PMID:28301550	(2017) Mammary epithelial cell phenotype disruption in vitro and in vivo through ERalpha36 overexpression.	3	32	2.15	1.05	0.0084	9606.ENSP00000263025,9606.ENSP00000269571,9606.ENSP00000495360	MAPK3,ERBB2,CTNNB1
PMID:24657708	(2014) Phosphoprotein enriched in astrocytes (PEA)-15: a potential therapeutic target in multiple disease states.	3	32	2.15	1.05	0.0084	9606.ENSP00000263025,9606.ENSP00000269571,9606.ENSP00000495360	MAPK3,ERBB2,CTNNB1
PMID:24944587	(2014) Genome-wide mutational landscape of mucinous carcinomatosis peritonei of appendiceal origin.	3	32	2.15	1.05	0.0084	9606.ENSP00000263025,9606.ENSP00000467141,9606.ENSP00000495360	MAPK3,TTN,CTNNB1
PMID:23620761	(2013) Metformin downregulates the insulinIGF-I signaling pathway and inhibits different uterine serous carcinoma (USC) cells proliferation and migration in p53-dependent or -independent manners.	3	32	2.15	1.05	0.0084	9606.ENSP00000263025,9606.ENSP00000269571,9606.ENSP00000495360	MAPK3,ERBB2,CTNNB1
PMID:22355350	(2012) RET PLCgamma phosphotyrosine binding domain regulates Ca2+ signaling and neocortical neuronal migration.	3	32	2.15	1.05	0.0084	9606.ENSP00000263025,9606.ENSP00000332164,9606.ENSP00000422591	MAPK3,SLIT3,SLIT2
PMID:21504625	(2011) Novel targeted therapeutics: inhibitors of MDM2, ALK and PARP.	3	32	2.15	1.05	0.0084	9606.ENSP00000263025,9606.ENSP00000269571,9606.ENSP00000495360	MAPK3,ERBB2,CTNNB1
PMID:35712812	(2022) Atorvastatin favorably modulates a clinical hepatocellular carcinoma risk gene signature.	4	133	1.66	0.96	0.0085	9606.ENSP00000249373,9606.ENSP00000332164,9606.ENSP00000422591,9606.ENSP00000495360	SMO,SLIT3,SLIT2,CTNNB1
PMID:30248941	(2018) The Yin and Yang of Natural Compounds in Anticancer Therapy of Triple-Negative Breast Cancers.	4	133	1.66	0.96	0.0085	9606.ENSP00000249373,9606.ENSP00000263025,9606.ENSP00000269571,9606.ENSP00000495360	SMO,MAPK3,ERBB2,CTNNB1
PMID:36594221	(2023) Kinesin family member 3A induces related diseases via wingless-related integration sitebeta-catenin signaling pathway.	3	33	2.14	1.04	0.0088	9606.ENSP00000249373,9606.ENSP00000269571,9606.ENSP00000495360	SMO,ERBB2,CTNNB1
PMID:36602525	(2023) Investigation on the mechanism of Shaoyao-Gancao Decoction in the treatment of gastric carcinoma based on network pharmacology and experimental verification.	3	33	2.14	1.04	0.0088	9606.ENSP00000263025,9606.ENSP00000269571,9606.ENSP00000495360	MAPK3,ERBB2,CTNNB1
PMID:36838987	(2023) Targeting Epigenetic Changes Mediated by Members of the SMYD Family of Lysine Methyltransferases.	3	33	2.14	1.04	0.0088	9606.ENSP00000263025,9606.ENSP00000467141,9606.ENSP00000495360	MAPK3,TTN,CTNNB1
PMID:34903602	(2022) PKM2 Is Essential for Bladder Cancer Growth and Maintenance.	3	33	2.14	1.04	0.0088	9606.ENSP00000263025,9606.ENSP00000269571,9606.ENSP00000495360	MAPK3,ERBB2,CTNNB1
PMID:35000669	(2022) Translocalization of enhanced PKM2 protein into the nucleus induced by cancer upregulated gene 2 confers cancer stem cell-like phenotypes.	3	33	2.14	1.04	0.0088	9606.ENSP00000263025,9606.ENSP00000467141,9606.ENSP00000495360	MAPK3,TTN,CTNNB1
PMID:35611247	(2022) Introducing critical common dysregulated proteins in esophageal, gastric, and intestinal cancers.	3	33	2.14	1.04	0.0088	9606.ENSP00000263025,9606.ENSP00000269571,9606.ENSP00000495360	MAPK3,ERBB2,CTNNB1
PMID:35639459	(2022) Cytokeratins 5 and 17 Maintain an Aggressive Epithelial State in Basal-Like Breast Cancer.	3	33	2.14	1.04	0.0088	9606.ENSP00000263025,9606.ENSP00000269571,9606.ENSP00000495360	MAPK3,ERBB2,CTNNB1
PMID:33850897	(2021) A metabolism-related gene signature for predicting the prognosis and therapeutic responses in patients with hepatocellular carcinoma.	3	33	2.14	1.04	0.0088	9606.ENSP00000332164,9606.ENSP00000467141,9606.ENSP00000495360	SLIT3,TTN,CTNNB1
PMID:34071176	(2021) Molecular Profiles of Brain Metastases: A Focus on Heterogeneity.	3	33	2.14	1.04	0.0088	9606.ENSP00000263025,9606.ENSP00000269571,9606.ENSP00000495360	MAPK3,ERBB2,CTNNB1
PMID:34399111	(2021) Neurodevelopmental Clues to Neurodegeneration.	3	33	2.14	1.04	0.0088	9606.ENSP00000249373,9606.ENSP00000263025,9606.ENSP00000495360	SMO,MAPK3,CTNNB1
PMID:34831231	(2021) FGFR1 Overexpression Induces Cancer Cell Stemness and Enhanced AktErk-ER Signaling to Promote Palbociclib Resistance in Luminal A Breast Cancer Cells.	3	33	2.14	1.04	0.0088	9606.ENSP00000263025,9606.ENSP00000269571,9606.ENSP00000495360	MAPK3,ERBB2,CTNNB1
PMID:32182390	(2020) ICAM-1: A master regulator of cellular responses in inflammation, injury resolution, and tumorigenesis.	3	33	2.14	1.04	0.0088	9606.ENSP00000263025,9606.ENSP00000269571,9606.ENSP00000495360	MAPK3,ERBB2,CTNNB1
PMID:32731460	(2020) Effects of Maternal Grape Juice Intake on Unfolded Protein Response in the Mammary Glands of Offspring of High Fat Diet Fed Rat Dams.	3	33	2.14	1.04	0.0088	9606.ENSP00000263025,9606.ENSP00000269571,9606.ENSP00000495360	MAPK3,ERBB2,CTNNB1
PMID:30885237	(2019) A selective c-Met and Trks inhibitor Indo5 suppresses hepatocellular carcinoma growth.	3	33	2.14	1.04	0.0088	9606.ENSP00000263025,9606.ENSP00000269571,9606.ENSP00000495360	MAPK3,ERBB2,CTNNB1
PMID:30976570	(2019) The current role of circulating biomarkers in non-muscle invasive bladder cancer.	3	33	2.14	1.04	0.0088	9606.ENSP00000269571,9606.ENSP00000332164,9606.ENSP00000422591	ERBB2,SLIT3,SLIT2
PMID:31040922	(2019) MET overexpression and activation favors invasiveness in a model of anaplastic thyroid cancer.	3	33	2.14	1.04	0.0088	9606.ENSP00000263025,9606.ENSP00000269571,9606.ENSP00000495360	MAPK3,ERBB2,CTNNB1
PMID:31717302	(2019) Combination Radioimmunotherapy Strategies for Solid Tumors.	3	33	2.14	1.04	0.0088	9606.ENSP00000263025,9606.ENSP00000269571,9606.ENSP00000353582	MAPK3,ERBB2,NRP2
PMID:31801456	(2019) Genome-wide association and genotype by environment interactions for growth traits in U.S. Gelbvieh cattle.	3	33	2.14	1.04	0.0088	9606.ENSP00000332164,9606.ENSP00000422591,9606.ENSP00000467141	SLIT3,SLIT2,TTN
PMID:32038722	(2019) Comprehensive Analysis of Copy Number Variations in Kidney Cancer by Single-Cell Exome Sequencing.	3	33	2.14	1.04	0.0088	9606.ENSP00000269571,9606.ENSP00000298910,9606.ENSP00000495360	ERBB2,LRRK2,CTNNB1
PMID:29924804	(2018) Reporters to mark and eliminate basal or luminal epithelial cells in culture and in vivo.	3	33	2.14	1.04	0.0088	9606.ENSP00000263025,9606.ENSP00000269571,9606.ENSP00000495360	MAPK3,ERBB2,CTNNB1
PMID:29999426	(2018) MUC16 as a novel target for cancer therapy.	3	33	2.14	1.04	0.0088	9606.ENSP00000263025,9606.ENSP00000467141,9606.ENSP00000495360	MAPK3,TTN,CTNNB1
PMID:30087897	(2018) Tyrosine Kinase Signaling in Cancer Metabolism: PKM2 Paradox in the Warburg Effect.	3	33	2.14	1.04	0.0088	9606.ENSP00000263025,9606.ENSP00000269571,9606.ENSP00000495360	MAPK3,ERBB2,CTNNB1
PMID:30131072	(2018) The chromosome 11q13.3 amplification associated lymph node metastasis is driven by miR-548k through modulating tumor microenvironment.	3	33	2.14	1.04	0.0088	9606.ENSP00000263025,9606.ENSP00000269571,9606.ENSP00000495360	MAPK3,ERBB2,CTNNB1
PMID:30498395	(2018) Single Nucleotide Polymorphism in SMAD7 and CHI3L1 and Colorectal Cancer Risk.	3	33	2.14	1.04	0.0088	9606.ENSP00000263025,9606.ENSP00000269571,9606.ENSP00000495360	MAPK3,ERBB2,CTNNB1
PMID:27653015	(2017) Peroxiredoxin 1 - an antioxidant enzyme in cancer.	3	33	2.14	1.04	0.0088	9606.ENSP00000263025,9606.ENSP00000269571,9606.ENSP00000495360	MAPK3,ERBB2,CTNNB1
PMID:29034207	(2017) Targeting Novel but Less Common Driver Mutations and Chromosomal Translocations in Advanced Non-Small Cell Lung Cancer.	3	33	2.14	1.04	0.0088	9606.ENSP00000263025,9606.ENSP00000269571,9606.ENSP00000495360	MAPK3,ERBB2,CTNNB1
PMID:26964739	(2016) Dynamic modulation of phosphoprotein expression in ovarian cancer xenograft models.	3	33	2.14	1.04	0.0088	9606.ENSP00000263025,9606.ENSP00000269571,9606.ENSP00000495360	MAPK3,ERBB2,CTNNB1
PMID:27283767	(2016) Targeting BET bromodomain proteins in solid tumors.	3	33	2.14	1.04	0.0088	9606.ENSP00000249373,9606.ENSP00000269571,9606.ENSP00000495360	SMO,ERBB2,CTNNB1
PMID:27879349	(2016) NCAM1 Polysialylation: The Prion Proteins Elusive Reason for Being?	3	33	2.14	1.04	0.0088	9606.ENSP00000263025,9606.ENSP00000353582,9606.ENSP00000495360	MAPK3,NRP2,CTNNB1
PMID:25472540	(2015) Modeling prolactin actions in breast cancer in vivo: insights from the NRL-PRL mouse.	3	33	2.14	1.04	0.0088	9606.ENSP00000263025,9606.ENSP00000269571,9606.ENSP00000495360	MAPK3,ERBB2,CTNNB1
PMID:25838374	(2015) Adoptive cell transfer as personalized immunotherapy for human cancer.	3	33	2.14	1.04	0.0088	9606.ENSP00000269571,9606.ENSP00000467141,9606.ENSP00000495360	ERBB2,TTN,CTNNB1
PMID:26023283	(2015) A Comprehensive Profile of ChIP-Seq-Based Olig2 Target Genes in Motor Neuron Progenitor Cells Suggests the Possible Involvement of Olig2 in the Pathogenesis of Amyotrophic Lateral Sclerosis.	3	33	2.14	1.04	0.0088	9606.ENSP00000249373,9606.ENSP00000263025,9606.ENSP00000495360	SMO,MAPK3,CTNNB1
PMID:26078765	(2015) Organ In Vitro Culture: What Have We Learned about Early Kidney Development?	3	33	2.14	1.04	0.0088	9606.ENSP00000332164,9606.ENSP00000422591,9606.ENSP00000495360	SLIT3,SLIT2,CTNNB1
PMID:26083392	(2015) Down Regulation of CLDND1 Induces Apoptosis in Breast Cancer Cells.	3	33	2.14	1.04	0.0088	9606.ENSP00000263025,9606.ENSP00000269571,9606.ENSP00000495360	MAPK3,ERBB2,CTNNB1
PMID:24518495	(2014) The RON receptor tyrosine kinase in pancreatic cancer pathogenesis and its potential implications for future targeted therapies.	3	33	2.14	1.04	0.0088	9606.ENSP00000263025,9606.ENSP00000269571,9606.ENSP00000495360	MAPK3,ERBB2,CTNNB1
PMID:24755151	(2014) Cancer therapy-induced cardiotoxicity: basic mechanisms and potential cardioprotective therapies.	3	33	2.14	1.04	0.0088	9606.ENSP00000263025,9606.ENSP00000269571,9606.ENSP00000467141	MAPK3,ERBB2,TTN
PMID:23398121	(2013) Context-specific protein tyrosine kinase 6 (PTK6) signalling in prostate cancer.	3	33	2.14	1.04	0.0088	9606.ENSP00000263025,9606.ENSP00000269571,9606.ENSP00000495360	MAPK3,ERBB2,CTNNB1
PMID:22588054	(2012) Regulation of tumor initiation and metastatic progression by Eph receptor tyrosine kinases.	3	33	2.14	1.04	0.0088	9606.ENSP00000269571,9606.ENSP00000332164,9606.ENSP00000422591	ERBB2,SLIT3,SLIT2
PMID:23155381	(2012) Transforming growth factor alpha (TGFalpha) regulates granulosa cell tumor (GCT) cell proliferation and migration through activation of multiple pathways.	3	33	2.14	1.04	0.0088	9606.ENSP00000263025,9606.ENSP00000269571,9606.ENSP00000495360	MAPK3,ERBB2,CTNNB1
PMID:21903772	(2011) Preclinical testing of PI3KAKTmTOR signaling inhibitors in a mouse model of ovarian endometrioid adenocarcinoma.	3	33	2.14	1.04	0.0088	9606.ENSP00000263025,9606.ENSP00000269571,9606.ENSP00000495360	MAPK3,ERBB2,CTNNB1
PMID:21934106	(2011) A synthetic biology approach reveals a CXCR4-G13-Rho signaling axis driving transendothelial migration of metastatic breast cancer cells.	3	33	2.14	1.04	0.0088	9606.ENSP00000263025,9606.ENSP00000269571,9606.ENSP00000495360	MAPK3,ERBB2,CTNNB1
PMID:33082117	(2021) The molecular basis of mammary gland development and epithelial differentiation.	4	136	1.65	0.95	0.0089	9606.ENSP00000263025,9606.ENSP00000269571,9606.ENSP00000363921,9606.ENSP00000495360	MAPK3,ERBB2,PARD3,CTNNB1
PMID:26883357	(2016) Genetics and biology of pancreatic ductal adenocarcinoma.	4	136	1.65	0.95	0.0089	9606.ENSP00000249373,9606.ENSP00000263025,9606.ENSP00000269571,9606.ENSP00000495360	SMO,MAPK3,ERBB2,CTNNB1
PMID:36674696	(2023) Long-Term Simulation of Microgravity Induces Changes in Gene Expression in Breast Cancer Cells.	3	34	2.13	1.03	0.0092	9606.ENSP00000263025,9606.ENSP00000269571,9606.ENSP00000495360	MAPK3,ERBB2,CTNNB1
PMID:37138170	(2023) Crohns disease and breast cancer: a literature review of the mechanisms and treatment.	3	34	2.13	1.03	0.0092	9606.ENSP00000263025,9606.ENSP00000269571,9606.ENSP00000495360	MAPK3,ERBB2,CTNNB1
PMID:37260027	(2023) Growth differentiation factor 15 induces cisplatin resistance through upregulation of xCT expression and glutathione synthesis in gastric cancer.	3	34	2.13	1.03	0.0092	9606.ENSP00000263025,9606.ENSP00000269571,9606.ENSP00000495360	MAPK3,ERBB2,CTNNB1
PMID:37375677	(2023) The Role of Selected Dietary Factors in the Development and Course of Endometriosis.	3	34	2.13	1.03	0.0092	9606.ENSP00000263025,9606.ENSP00000467141,9606.ENSP00000495360	MAPK3,TTN,CTNNB1
PMID:37942473	(2023) Integrative Analysis of Single-Cell and Bulk RNA Sequencing Reveals Prognostic Characteristics of Macrophage Polarization-Related Genes in Lung Adenocarcinoma.	3	34	2.13	1.03	0.0092	9606.ENSP00000263025,9606.ENSP00000269571,9606.ENSP00000467141	MAPK3,ERBB2,TTN
PMID:38034129	(2023) Cdh11: Roles in different diseases and potential value in disease diagnosis and treatment.	3	34	2.13	1.03	0.0092	9606.ENSP00000263025,9606.ENSP00000269571,9606.ENSP00000495360	MAPK3,ERBB2,CTNNB1
PMID:38089407	(2023) Role of YES1 signaling in tumor therapy resistance.	3	34	2.13	1.03	0.0092	9606.ENSP00000263025,9606.ENSP00000269571,9606.ENSP00000495360	MAPK3,ERBB2,CTNNB1
PMID:35039871	(2022) 2-Cl-IB-MECA regulates the proliferative and drug resistance pathways, and facilitates chemosensitivity in pancreatic and liver cancer cell lines.	3	34	2.13	1.03	0.0092	9606.ENSP00000249373,9606.ENSP00000263025,9606.ENSP00000495360	SMO,MAPK3,CTNNB1
PMID:35087169	(2022) Ependymoma associated protein Zfta is expressed in immature ependymal cells but is not essential for ependymal development in mice.	3	34	2.13	1.03	0.0092	9606.ENSP00000332164,9606.ENSP00000422591,9606.ENSP00000495360	SLIT3,SLIT2,CTNNB1
PMID:35302849	(2022) Reconstructing codependent cellular cross-talk in lung adenocarcinoma using REMI.	3	34	2.13	1.03	0.0092	9606.ENSP00000332164,9606.ENSP00000422591,9606.ENSP00000495360	SLIT3,SLIT2,CTNNB1
PMID:35621644	(2022) Progressing Vulvar Melanoma Caused by Instability in cKIT Juxtamembrane Domain: A Case Report and Review of Literature.	3	34	2.13	1.03	0.0092	9606.ENSP00000263025,9606.ENSP00000269571,9606.ENSP00000495360	MAPK3,ERBB2,CTNNB1
PMID:36046250	(2022) Association of FLG mutation with tumor mutation load and clinical outcomes in patients with gastric cancer.	3	34	2.13	1.03	0.0092	9606.ENSP00000269571,9606.ENSP00000304408,9606.ENSP00000467141	ERBB2,COL3A1,TTN
PMID:36387908	(2022) Identification of risk model based on glycolysis-related genes in the metastasis of osteosarcoma.	3	34	2.13	1.03	0.0092	9606.ENSP00000332164,9606.ENSP00000422591,9606.ENSP00000495360	SLIT3,SLIT2,CTNNB1
PMID:36497071	(2022) A High Hepatic Uptake of Conjugated Bile Acids Promotes Colorectal Cancer-Associated Liver Metastasis.	3	34	2.13	1.03	0.0092	9606.ENSP00000263025,9606.ENSP00000304408,9606.ENSP00000495360	MAPK3,COL3A1,CTNNB1
PMID:33510328	(2021) MicroRNA-331 inhibits isoproterenol-induced expression of profibrotic genes in cardiac myofibroblasts via the TGFbetasmad3 signaling pathway.	3	34	2.13	1.03	0.0092	9606.ENSP00000263025,9606.ENSP00000269571,9606.ENSP00000304408	MAPK3,ERBB2,COL3A1
PMID:33572341	(2021) Time-Course Changes of Extracellular Matrix Encoding Genes Expression Level in the Spinal Cord Following Contusion Injury-A Data-Driven Approach.	3	34	2.13	1.03	0.0092	9606.ENSP00000304408,9606.ENSP00000332164,9606.ENSP00000422591	COL3A1,SLIT3,SLIT2
PMID:33884962	(2021) PD-L1 tumor-intrinsic signaling and its therapeutic implication in triple-negative breast cancer.	3	34	2.13	1.03	0.0092	9606.ENSP00000263025,9606.ENSP00000269571,9606.ENSP00000495360	MAPK3,ERBB2,CTNNB1
PMID:34012801	(2021) Immune-checkpoint inhibitors for lung cancer patients amid the COVID-19 pandemic: a case report of severe meningoencephalitis after switching to an extended-interval higher flat-dose nivolumab regimen.	3	34	2.13	1.03	0.0092	9606.ENSP00000269571,9606.ENSP00000467141,9606.ENSP00000495360	ERBB2,TTN,CTNNB1
PMID:34361082	(2021) Nucleobindin-2Nesfatin-1-A New Cancer Related Molecule?	3	34	2.13	1.03	0.0092	9606.ENSP00000263025,9606.ENSP00000269571,9606.ENSP00000495360	MAPK3,ERBB2,CTNNB1
PMID:34603518	(2021) Roles of circular RNAs in the pathogenesis of intervertebral disc degeneration (Review).	3	34	2.13	1.03	0.0092	9606.ENSP00000263025,9606.ENSP00000269571,9606.ENSP00000495360	MAPK3,ERBB2,CTNNB1
PMID:32292352	(2020) Slit2 Protects Hearts Against Ischemia-Reperfusion Injury by Inhibiting Inflammatory Responses and Maintaining Myofilament Contractile Properties.	3	34	2.13	1.03	0.0092	9606.ENSP00000332164,9606.ENSP00000422591,9606.ENSP00000467141	SLIT3,SLIT2,TTN
PMID:32872257	(2020) Synergistic Interactions of 5-Fluorouracil with Inhibitors of Protein Kinase CK2 Correlate with p38 MAPK Activation and FAK Inhibition in the Triple-Negative Breast Cancer Cell Line.	3	34	2.13	1.03	0.0092	9606.ENSP00000263025,9606.ENSP00000269571,9606.ENSP00000495360	MAPK3,ERBB2,CTNNB1
PMID:30230030	(2019) Magnolin targeting of ERK12 inhibits cell proliferation and colony growth by induction of cellular senescence in ovarian cancer cells.	3	34	2.13	1.03	0.0092	9606.ENSP00000263025,9606.ENSP00000269571,9606.ENSP00000495360	MAPK3,ERBB2,CTNNB1
PMID:30740360	(2019) Scorpion Venom Analgesic Peptide, BmK AGAP Inhibits Stemness, and Epithelial-Mesenchymal Transition by Down-Regulating PTX3 in Breast Cancer.	3	34	2.13	1.03	0.0092	9606.ENSP00000263025,9606.ENSP00000269571,9606.ENSP00000495360	MAPK3,ERBB2,CTNNB1
PMID:31083461	(2019) Current Status of Raf Kinase Inhibitor Protein (RKIP) in Lung Cancer: Behind RTK Signaling.	3	34	2.13	1.03	0.0092	9606.ENSP00000249373,9606.ENSP00000263025,9606.ENSP00000269571	SMO,MAPK3,ERBB2
PMID:29580128	(2018) Breast cancer lung metastasis: Molecular biology and therapeutic implications.	3	34	2.13	1.03	0.0092	9606.ENSP00000249373,9606.ENSP00000269571,9606.ENSP00000495360	SMO,ERBB2,CTNNB1
PMID:30445978	(2018) Akt1 inhibition promotes breast cancer metastasis through EGFR-mediated beta-catenin nuclear accumulation.	3	34	2.13	1.03	0.0092	9606.ENSP00000263025,9606.ENSP00000269571,9606.ENSP00000495360	MAPK3,ERBB2,CTNNB1
PMID:30524378	(2018) Adipocytes and Obesity-Related Conditions Jointly Promote Breast Cancer Cell Growth and Motility: Associations With CAP1 for Prognosis.	3	34	2.13	1.03	0.0092	9606.ENSP00000269571,9606.ENSP00000332164,9606.ENSP00000422591	ERBB2,SLIT3,SLIT2
PMID:28255027	(2017) Akt Activation Mediates Acquired Resistance to Fibroblast Growth Factor Receptor Inhibitor BGJ398.	3	34	2.13	1.03	0.0092	9606.ENSP00000263025,9606.ENSP00000269571,9606.ENSP00000495360	MAPK3,ERBB2,CTNNB1
PMID:28611083	(2017) Inhibition of Ciliogenesis Promotes Hedgehog Signaling, Tumorigenesis, and Metastasis in Breast Cancer.	3	34	2.13	1.03	0.0092	9606.ENSP00000249373,9606.ENSP00000263025,9606.ENSP00000269571	SMO,MAPK3,ERBB2
PMID:29261810	(2017) Whole genome microarray analysis of neural progenitor C17.2 cells during differentiation and validation of 30 neural mRNA biomarkers for estimation of developmental neurotoxicity.	3	34	2.13	1.03	0.0092	9606.ENSP00000332164,9606.ENSP00000363921,9606.ENSP00000422591	SLIT3,PARD3,SLIT2
PMID:29290962	(2017) Pharmacogenetics of response to neoadjuvant paclitaxel treatment for locally advanced breast cancer.	3	34	2.13	1.03	0.0092	9606.ENSP00000332164,9606.ENSP00000422591,9606.ENSP00000495360	SLIT3,SLIT2,CTNNB1
PMID:27224909	(2016) Expression of transmembrane protein 26 (TMEM26) in breast cancer and its association with drug response.	3	34	2.13	1.03	0.0092	9606.ENSP00000263025,9606.ENSP00000269571,9606.ENSP00000495360	MAPK3,ERBB2,CTNNB1
PMID:25818297	(2015) The Rab2A GTPase promotes breast cancer stem cells and tumorigenesis via Erk signaling activation.	3	34	2.13	1.03	0.0092	9606.ENSP00000263025,9606.ENSP00000269571,9606.ENSP00000495360	MAPK3,ERBB2,CTNNB1
PMID:26185536	(2015) Methylation Profiling of Multiple Tumor Suppressor Genes in Hepatocellular Carcinoma and the Epigenetic Mechanism of 3OST2 Regulation.	3	34	2.13	1.03	0.0092	9606.ENSP00000332164,9606.ENSP00000422591,9606.ENSP00000495360	SLIT3,SLIT2,CTNNB1
PMID:26240829	(2015) Integrative Analysis with Monte Carlo Cross-Validation Reveals miRNAs Regulating Pathways Cross-Talk in Aggressive Breast Cancer.	3	34	2.13	1.03	0.0092	9606.ENSP00000263025,9606.ENSP00000269571,9606.ENSP00000495360	MAPK3,ERBB2,CTNNB1
PMID:26343727	(2015) Non-Canonical Hh Signaling in Cancer-Current Understanding and Future Directions.	3	34	2.13	1.03	0.0092	9606.ENSP00000249373,9606.ENSP00000263025,9606.ENSP00000495360	SMO,MAPK3,CTNNB1
PMID:26637281	(2015) Impaired PRC2 activity promotes transcriptional instability and favors breast tumorigenesis.	3	34	2.13	1.03	0.0092	9606.ENSP00000269571,9606.ENSP00000332164,9606.ENSP00000422591	ERBB2,SLIT3,SLIT2
PMID:23408941	(2013) MUC4 overexpression augments cell migration and metastasis through EGFR family proteins in triple negative breast cancer cells.	3	34	2.13	1.03	0.0092	9606.ENSP00000263025,9606.ENSP00000269571,9606.ENSP00000495360	MAPK3,ERBB2,CTNNB1
PMID:21097718	(2011) Genetic and structural variation in the gastric cancer kinome revealed through targeted deep sequencing.	3	34	2.13	1.03	0.0092	9606.ENSP00000263025,9606.ENSP00000269571,9606.ENSP00000467141	MAPK3,ERBB2,TTN
PMID:21664580	(2011) SLITROBO1 signaling suppresses mammary branching morphogenesis by limiting basal cell number.	3	34	2.13	1.03	0.0092	9606.ENSP00000332164,9606.ENSP00000422591,9606.ENSP00000495360	SLIT3,SLIT2,CTNNB1
PMID:36004495	(2023) Mechanisms shared between cancer, heart failure, and targeted anti-cancer therapies.	3	35	2.11	1.02	0.0095	9606.ENSP00000269571,9606.ENSP00000467141,9606.ENSP00000495360	ERBB2,TTN,CTNNB1
PMID:36670508	(2023) Inhibiting the glycerophosphodiesterase EDI3 in ER-HER2+ breast cancer cells resistant to HER2-targeted therapy reduces viability and tumour growth.	3	35	2.11	1.02	0.0095	9606.ENSP00000263025,9606.ENSP00000269571,9606.ENSP00000495360	MAPK3,ERBB2,CTNNB1
PMID:36818642	(2023) Development of adverse outcome pathways relevant for the identification of substances having endocrine disruption properties Uterine adenocarcinoma as adverse outcome.	3	35	2.11	1.02	0.0095	9606.ENSP00000263025,9606.ENSP00000269571,9606.ENSP00000495360	MAPK3,ERBB2,CTNNB1
PMID:36982429	(2023) Combinatorial Network of Transcriptional and miRNA Regulation in Colorectal Cancer.	3	35	2.11	1.02	0.0095	9606.ENSP00000263025,9606.ENSP00000269571,9606.ENSP00000495360	MAPK3,ERBB2,CTNNB1
PMID:36982677	(2023) Interplay between Signaling Pathways and Tumor Microenvironment Components: A Paradoxical Role in Colorectal Cancer.	4	140	1.64	0.94	0.0095	9606.ENSP00000263025,9606.ENSP00000332164,9606.ENSP00000422591,9606.ENSP00000495360	MAPK3,SLIT3,SLIT2,CTNNB1
PMID:37038700	(2023) Chronic Obstructive Pulmonary Disease: Novel Genes Detection with Penalized Logistic Regression.	3	35	2.11	1.02	0.0095	9606.ENSP00000263025,9606.ENSP00000374309,9606.ENSP00000495360	MAPK3,LAMA1,CTNNB1
PMID:37371814	(2023) MicroRNAs Differentially Expressed in Actinic Keratosis and Healthy Skin Scrapings.	3	35	2.11	1.02	0.0095	9606.ENSP00000263025,9606.ENSP00000269571,9606.ENSP00000495360	MAPK3,ERBB2,CTNNB1
PMID:37569854	(2023) Integrated Transcriptome and Molecular Docking to Identify the Hub Superimposed Attenuation Targets of Curcumin in Breast Cancer Cells.	3	35	2.11	1.02	0.0095	9606.ENSP00000263025,9606.ENSP00000269571,9606.ENSP00000495360	MAPK3,ERBB2,CTNNB1
PMID:37990105	(2023) EMT-related gene risk model establishment for prognosis and drug treatment efficiency prediction in hepatocellular carcinoma.	3	35	2.11	1.02	0.0095	9606.ENSP00000263025,9606.ENSP00000467141,9606.ENSP00000495360	MAPK3,TTN,CTNNB1
PMID:38017485	(2023) Key regulator PNPLA8 drives phospholipid reprogramming induced proliferation and migration in triple-negative breast cancer.	3	35	2.11	1.02	0.0095	9606.ENSP00000263025,9606.ENSP00000269571,9606.ENSP00000495360	MAPK3,ERBB2,CTNNB1
PMID:38169730	(2023) Liquid biopsy in ovarian cancer in China and the world: current status and future perspectives.	3	35	2.11	1.02	0.0095	9606.ENSP00000269571,9606.ENSP00000332164,9606.ENSP00000422591	ERBB2,SLIT3,SLIT2
PMID:35570564	(2022) The Role of Heat Shock Protein 40 in Carcinogenesis and Biology of Colorectal Cancer.	3	35	2.11	1.02	0.0095	9606.ENSP00000263025,9606.ENSP00000269571,9606.ENSP00000495360	MAPK3,ERBB2,CTNNB1
PMID:35600399	(2022) Asporin Interacts With HER2 to Promote Thyroid Cancer Metastasis via the MAPKEMT Signaling Pathway.	3	35	2.11	1.02	0.0095	9606.ENSP00000263025,9606.ENSP00000269571,9606.ENSP00000495360	MAPK3,ERBB2,CTNNB1
PMID:35756608	(2022) Common Multiple Primary Cancers Associated With Breast and Gynecologic Cancers and Their Risk Factors, Pathogenesis, Treatment and Prognosis: A Review.	3	35	2.11	1.02	0.0095	9606.ENSP00000263025,9606.ENSP00000269571,9606.ENSP00000495360	MAPK3,ERBB2,CTNNB1
PMID:36238529	(2022) Characterizing the Crosstalk of NCAPG with Tumor Microenvironment and Tumor Stemness in Stomach Adenocarcinoma.	3	35	2.11	1.02	0.0095	9606.ENSP00000269571,9606.ENSP00000467141,9606.ENSP00000495360	ERBB2,TTN,CTNNB1
PMID:36266286	(2022) p53 mutation in normal esophagus promotes multiple stages of carcinogenesis but is constrained by clonal competition.	4	140	1.64	0.94	0.0095	9606.ENSP00000269571,9606.ENSP00000332164,9606.ENSP00000422591,9606.ENSP00000495360	ERBB2,SLIT3,SLIT2,CTNNB1
PMID:36348949	(2022) Molecular Analyses in Peritoneal Metastasis from Colorectal Cancer: A Review-An English Version.	3	35	2.11	1.02	0.0095	9606.ENSP00000269571,9606.ENSP00000467141,9606.ENSP00000495360	ERBB2,TTN,CTNNB1
PMID:36499670	(2022) Modulating the Activity of Androgen Receptor for Treating Breast Cancer.	3	35	2.11	1.02	0.0095	9606.ENSP00000263025,9606.ENSP00000269571,9606.ENSP00000495360	MAPK3,ERBB2,CTNNB1
PMID:36531485	(2022) Identification of a basement membrane-related gene signature for predicting prognosis and estimating the tumor immune microenvironment in breast cancer.	3	35	2.11	1.02	0.0095	9606.ENSP00000263025,9606.ENSP00000269571,9606.ENSP00000467141	MAPK3,ERBB2,TTN
PMID:33562096	(2021) Cancer-Associated Fibroblast Subgroups Showing Differential Promoting Effect on HNSCC Progression.	3	35	2.11	1.02	0.0095	9606.ENSP00000304408,9606.ENSP00000332164,9606.ENSP00000422591	COL3A1,SLIT3,SLIT2
PMID:33777940	(2021) Activating Mutation of SHP2 Establishes a Tumorigenic Phonotype Through Cell-Autonomous and Non-Cell-Autonomous Mechanisms.	3	35	2.11	1.02	0.0095	9606.ENSP00000263025,9606.ENSP00000269571,9606.ENSP00000495360	MAPK3,ERBB2,CTNNB1
PMID:34070502	(2021) Roles of Nrf2 in Gastric Cancer: Targeting for Therapeutic Strategies.	3	35	2.11	1.02	0.0095	9606.ENSP00000263025,9606.ENSP00000269571,9606.ENSP00000495360	MAPK3,ERBB2,CTNNB1
PMID:34225730	(2021) Anti-cancer properties of quercetin in osteosarcoma.	3	35	2.11	1.02	0.0095	9606.ENSP00000263025,9606.ENSP00000269571,9606.ENSP00000495360	MAPK3,ERBB2,CTNNB1
PMID:34249941	(2021) Developmental Perspectives on Arterial Fate Specification.	3	35	2.11	1.02	0.0095	9606.ENSP00000263025,9606.ENSP00000467141,9606.ENSP00000495360	MAPK3,TTN,CTNNB1
PMID:34572820	(2021) Perineural Invasion and Associated Pain Transmission in Pancreatic Cancer.	3	35	2.11	1.02	0.0095	9606.ENSP00000332164,9606.ENSP00000422591,9606.ENSP00000495360	SLIT3,SLIT2,CTNNB1
PMID:34728653	(2021) Molecular characterization of metabolic subtypes of gastric cancer based on metabolism-related lncRNA.	3	35	2.11	1.02	0.0095	9606.ENSP00000298910,9606.ENSP00000374309,9606.ENSP00000467141	LRRK2,LAMA1,TTN
PMID:34799660	(2021) Protein kinase RNA-activated controls mitotic progression and determines paclitaxel chemosensitivity through B-cell lymphoma 2 in ovarian cancer.	3	35	2.11	1.02	0.0095	9606.ENSP00000263025,9606.ENSP00000269571,9606.ENSP00000495360	MAPK3,ERBB2,CTNNB1
PMID:34822465	(2021) Halophilic Carotenoids and Breast Cancer: From Salt Marshes to Biomedicine.	3	35	2.11	1.02	0.0095	9606.ENSP00000263025,9606.ENSP00000269571,9606.ENSP00000495360	MAPK3,ERBB2,CTNNB1
PMID:32293552	(2020) Functional and genomic characterization of three novel cell lines derived from a metastatic gallbladder cancer tumor.	3	35	2.11	1.02	0.0095	9606.ENSP00000269571,9606.ENSP00000304408,9606.ENSP00000495360	ERBB2,COL3A1,CTNNB1
PMID:32686657	(2020) Elevating EGFR-MAPK program by a nonconventional Cdc42 enhances intestinal epithelial survival and regeneration.	3	35	2.11	1.02	0.0095	9606.ENSP00000263025,9606.ENSP00000269571,9606.ENSP00000495360	MAPK3,ERBB2,CTNNB1
PMID:32730165	(2020) Long non-coding RNA (lncRNA) and epithelial-mesenchymal transition (EMT) in colorectal cancer: a systematic review.	3	35	2.11	1.02	0.0095	9606.ENSP00000263025,9606.ENSP00000353582,9606.ENSP00000495360	MAPK3,NRP2,CTNNB1
PMID:32778144	(2020) The IL1beta-IL1R signaling is involved in the stimulatory effects triggered by hypoxia in breast cancer cells and cancer-associated fibroblasts (CAFs).	3	35	2.11	1.02	0.0095	9606.ENSP00000263025,9606.ENSP00000269571,9606.ENSP00000495360	MAPK3,ERBB2,CTNNB1
PMID:32878206	(2020) Expression Profiling of Extracellular Matrix Genes Reveals Global and Entity-Specific Characteristics in Adenoid Cystic, Mucoepidermoid and Salivary Duct Carcinomas.	3	35	2.11	1.02	0.0095	9606.ENSP00000269571,9606.ENSP00000304408,9606.ENSP00000374309	ERBB2,COL3A1,LAMA1
PMID:33028808	(2020) Emerging role of tumor cell plasticity in modifying therapeutic response.	4	140	1.64	0.94	0.0095	9606.ENSP00000249373,9606.ENSP00000263025,9606.ENSP00000269571,9606.ENSP00000495360	SMO,MAPK3,ERBB2,CTNNB1
PMID:33178693	(2020) Extracellular Control of Radial Glia Proliferation and Scaffolding During Cortical Development and Pathology.	4	140	1.64	0.94	0.0095	9606.ENSP00000249373,9606.ENSP00000269571,9606.ENSP00000363921,9606.ENSP00000495360	SMO,ERBB2,PARD3,CTNNB1
PMID:35117330	(2020) Analyzing the key gene expression and prognostics values for acute myeloid leukemia.	3	35	2.11	1.02	0.0095	9606.ENSP00000332164,9606.ENSP00000422591,9606.ENSP00000467141	SLIT3,SLIT2,TTN
PMID:31472280	(2019) Bottom up proteomics reveals novel differentiation proteins in neuroblastoma cells treated with 13-cis retinoic acid.	3	35	2.11	1.02	0.0095	9606.ENSP00000304408,9606.ENSP00000332164,9606.ENSP00000422591	COL3A1,SLIT3,SLIT2
PMID:31558821	(2019) Quantitative proteomic analysis of enhanced cellular effects of electrochemotherapy with Cisplatin in triple-negative breast cancer cells.	3	35	2.11	1.02	0.0095	9606.ENSP00000269571,9606.ENSP00000467141,9606.ENSP00000495360	ERBB2,TTN,CTNNB1
PMID:31703248	(2019) Comprehensive Genomic Review of TCGA Head and Neck Squamous Cell Carcinomas (HNSCC).	3	35	2.11	1.02	0.0095	9606.ENSP00000269571,9606.ENSP00000363921,9606.ENSP00000467141	ERBB2,PARD3,TTN
PMID:31767842	(2019) Schwann cells support oncogenic potential of pancreatic cancer cells through TGFbeta signaling.	3	35	2.11	1.02	0.0095	9606.ENSP00000332164,9606.ENSP00000422591,9606.ENSP00000495360	SLIT3,SLIT2,CTNNB1
PMID:32038172	(2019) Cortical Malformations: Lessons in Human Brain Development.	3	35	2.11	1.02	0.0095	9606.ENSP00000332164,9606.ENSP00000422591,9606.ENSP00000495360	SLIT3,SLIT2,CTNNB1
PMID:29875630	(2018) Alterations in Morphology and Adult Neurogenesis in the Dentate Gyrus of Patched1 Heterozygous Mice.	3	35	2.11	1.02	0.0095	9606.ENSP00000249373,9606.ENSP00000269571,9606.ENSP00000363921	SMO,ERBB2,PARD3
PMID:30150059	(2018) Androgen receptor drives hepatocellular carcinogenesis by activating enhancer of zeste homolog 2-mediated Wntbeta-catenin signaling.	3	35	2.11	1.02	0.0095	9606.ENSP00000332164,9606.ENSP00000422591,9606.ENSP00000495360	SLIT3,SLIT2,CTNNB1
PMID:28186982	(2017) AvidinOX-anchored biotinylated trastuzumab and pertuzumab induce down-modulation of ErbB2 and tumor cell death at concentrations order of magnitude lower than not-anchored antibodies.	3	35	2.11	1.02	0.0095	9606.ENSP00000263025,9606.ENSP00000269571,9606.ENSP00000495360	MAPK3,ERBB2,CTNNB1
PMID:28212537	(2017) Itraconazole exerts its anti-melanoma effect by suppressing Hedgehog, Wnt, and PI3KmTOR signaling pathways.	3	35	2.11	1.02	0.0095	9606.ENSP00000249373,9606.ENSP00000263025,9606.ENSP00000495360	SMO,MAPK3,CTNNB1
PMID:28790300	(2017) Agonist-induced dimer dissociation as a macromolecular step in G protein-coupled receptor signaling.	3	35	2.11	1.02	0.0095	9606.ENSP00000249373,9606.ENSP00000263025,9606.ENSP00000495360	SMO,MAPK3,CTNNB1
PMID:29376139	(2017) Fishing for cures: The alLURE of using zebrafish to develop precision oncology therapies.	3	35	2.11	1.02	0.0095	9606.ENSP00000269571,9606.ENSP00000353582,9606.ENSP00000495360	ERBB2,NRP2,CTNNB1
PMID:29615560	(2017) Sonic -Jack-of-All-Trades in Neural Circuit Formation.	3	35	2.11	1.02	0.0095	9606.ENSP00000249373,9606.ENSP00000353582,9606.ENSP00000495360	SMO,NRP2,CTNNB1
PMID:27974798	(2016) Mechanism of early dissemination and metastasis in Her2(+) mammary cancer.	3	35	2.11	1.02	0.0095	9606.ENSP00000263025,9606.ENSP00000269571,9606.ENSP00000495360	MAPK3,ERBB2,CTNNB1
PMID:25886003	(2015) Denoising perturbation signatures reveal an actionable AKT-signaling gene module underlying a poor clinical outcome in endocrine-treated ER+ breast cancer.	3	35	2.11	1.02	0.0095	9606.ENSP00000269571,9606.ENSP00000332164,9606.ENSP00000495360	ERBB2,SLIT3,CTNNB1
PMID:26980951	(2015) Cancer Conundrum.	3	35	2.11	1.02	0.0095	9606.ENSP00000332164,9606.ENSP00000422591,9606.ENSP00000495360	SLIT3,SLIT2,CTNNB1
PMID:24516532	(2014) Ectopic cerebellar cell migration causes maldevelopment of Purkinje cells and abnormal motor behaviour in Cxcr4 null mice.	3	35	2.11	1.02	0.0095	9606.ENSP00000304408,9606.ENSP00000332164,9606.ENSP00000374309	COL3A1,SLIT3,LAMA1
PMID:25337576	(2014) Chemoquiescence for ideal cancer treatment and prevention: where are we now?	3	35	2.11	1.02	0.0095	9606.ENSP00000249373,9606.ENSP00000269571,9606.ENSP00000495360	SMO,ERBB2,CTNNB1
PMID:25478630	(2014) The IGF signalling pathway in Wilms tumours--a report from the ENCCA Renal Tumours Biology-driven drug development workshop.	3	35	2.11	1.02	0.0095	9606.ENSP00000263025,9606.ENSP00000269571,9606.ENSP00000495360	MAPK3,ERBB2,CTNNB1
PMID:25264454	(2013) Casein Kinase 2: a novel player in glioblastoma therapy and cancer stem cells.	3	35	2.11	1.02	0.0095	9606.ENSP00000249373,9606.ENSP00000263025,9606.ENSP00000495360	SMO,MAPK3,CTNNB1
PMID:22040911	(2012) Ephs and ephrins in cancer: ephrin-A1 signalling.	3	35	2.11	1.02	0.0095	9606.ENSP00000269571,9606.ENSP00000332164,9606.ENSP00000422591	ERBB2,SLIT3,SLIT2
PMID:21931726	(2011) The mechanism of action of the histone deacetylase inhibitor vorinostat involves interaction with the insulin-like growth factor signaling pathway.	3	35	2.11	1.02	0.0095	9606.ENSP00000263025,9606.ENSP00000269571,9606.ENSP00000495360	MAPK3,ERBB2,CTNNB1
PMID:36788501	(2023) Single-copy Snail upregulation causes partial epithelial-mesenchymal transition in colon cancer cells.	3	36	2.1	1.01	0.0098	9606.ENSP00000269571,9606.ENSP00000304408,9606.ENSP00000495360	ERBB2,COL3A1,CTNNB1
PMID:37754956	(2023) Unravelling the Mystery inside Cells by Using Single-Molecule Fluorescence Imaging.	3	36	2.1	1.01	0.0098	9606.ENSP00000263025,9606.ENSP00000269571,9606.ENSP00000495360	MAPK3,ERBB2,CTNNB1
PMID:35053220	(2022) Androgen Receptor as an Emerging Feasible Biomarker for Breast Cancer.	3	36	2.1	1.01	0.0098	9606.ENSP00000263025,9606.ENSP00000269571,9606.ENSP00000495360	MAPK3,ERBB2,CTNNB1
PMID:35563777	(2022) Obesity-Associated Cancers: Evidence from Studies in Mouse Models.	3	36	2.1	1.01	0.0098	9606.ENSP00000263025,9606.ENSP00000269571,9606.ENSP00000495360	MAPK3,ERBB2,CTNNB1
PMID:35664303	(2022) Discovery and Validation of a Novel Metastasis-Related lncRNA Prognostic Signature for Colorectal Cancer.	3	36	2.1	1.01	0.0098	9606.ENSP00000304408,9606.ENSP00000467141,9606.ENSP00000495360	COL3A1,TTN,CTNNB1
PMID:35752861	(2022) Combined treatment with inhibitors of ErbB Receptors and Hh signaling pathways is more effective than single treatment in reducing the growth of malignant mesothelioma both in vitro and in vivo.	3	36	2.1	1.01	0.0098	9606.ENSP00000249373,9606.ENSP00000263025,9606.ENSP00000269571	SMO,MAPK3,ERBB2
PMID:36147736	(2022) Identification and validation of a prognostic risk model based on caveolin family genes for breast cancer.	3	36	2.1	1.01	0.0098	9606.ENSP00000269571,9606.ENSP00000467141,9606.ENSP00000495360	ERBB2,TTN,CTNNB1
PMID:36160391	(2022) Chinese endemic medicinal plant Bolbostemma paniculatum (Maxim.) Franquet: A comprehensive review.	3	36	2.1	1.01	0.0098	9606.ENSP00000263025,9606.ENSP00000269571,9606.ENSP00000495360	MAPK3,ERBB2,CTNNB1
PMID:33796300	(2021) Metformin: The next angiogenesis panacea?	3	36	2.1	1.01	0.0098	9606.ENSP00000269571,9606.ENSP00000332164,9606.ENSP00000422591	ERBB2,SLIT3,SLIT2
PMID:34165081	(2021) Matriptase activation of Gq drives epithelial disruption and inflammation via RSK and DUOX.	3	36	2.1	1.01	0.0098	9606.ENSP00000263025,9606.ENSP00000269571,9606.ENSP00000495360	MAPK3,ERBB2,CTNNB1
PMID:34285705	(2021) A Review on the Mechanism of Tuina Promoting the Recovery of Peripheral Nerve Injury.	3	36	2.1	1.01	0.0098	9606.ENSP00000269571,9606.ENSP00000332164,9606.ENSP00000422591	ERBB2,SLIT3,SLIT2
PMID:34456915	(2021) Interferon-Induced Transmembrane Protein 3 Shapes an Inflamed Tumor Microenvironment and Identifies Immuno-Hot Tumors.	3	36	2.1	1.01	0.0098	9606.ENSP00000263025,9606.ENSP00000269571,9606.ENSP00000495360	MAPK3,ERBB2,CTNNB1
PMID:34692770	(2021) Weighted Gene Co-expression Network Analysis Identifies a Cancer-Associated Fibroblast Signature for Predicting Prognosis and Therapeutic Responses in Gastric Cancer.	3	36	2.1	1.01	0.0098	9606.ENSP00000269571,9606.ENSP00000374309,9606.ENSP00000467141	ERBB2,LAMA1,TTN
PMID:31586559	(2020) YapTaz are required for establishing the cerebellar radial glia scaffold and proper foliation.	3	36	2.1	1.01	0.0098	9606.ENSP00000249373,9606.ENSP00000363921,9606.ENSP00000495360	SMO,PARD3,CTNNB1
PMID:32238932	(2020) Centrosome anchoring regulates progenitor properties and cortical formation.	3	36	2.1	1.01	0.0098	9606.ENSP00000249373,9606.ENSP00000363921,9606.ENSP00000495360	SMO,PARD3,CTNNB1
PMID:32390868	(2020) Mechanosensing of Mechanical Confinement by Mesenchymal-Like Cells.	3	36	2.1	1.01	0.0098	9606.ENSP00000269571,9606.ENSP00000363921,9606.ENSP00000495360	ERBB2,PARD3,CTNNB1
PMID:32878980	(2020) A YAPFOXM1 axis mediates EMT-associated EGFR inhibitor resistance and increased expression of spindle assembly checkpoint components.	3	36	2.1	1.01	0.0098	9606.ENSP00000263025,9606.ENSP00000269571,9606.ENSP00000495360	MAPK3,ERBB2,CTNNB1
PMID:33072590	(2020) Simultaneous Combination of the CDK46 Inhibitor Palbociclib With Regorafenib Induces Enhanced Anti-tumor Effects in Hepatocarcinoma Cell Lines.	3	36	2.1	1.01	0.0098	9606.ENSP00000263025,9606.ENSP00000269571,9606.ENSP00000495360	MAPK3,ERBB2,CTNNB1
PMID:33120864	(2020) Reduced SLIT2 is Associated with Increased Cell Proliferation and Arsenic Trioxide Resistance in Acute Promyelocytic Leukemia.	3	36	2.1	1.01	0.0098	9606.ENSP00000332164,9606.ENSP00000422591,9606.ENSP00000495360	SLIT3,SLIT2,CTNNB1
PMID:30742096	(2019) The induction of core pluripotency master regulators in cancers defines poor clinical outcomes and treatment resistance.	3	36	2.1	1.01	0.0098	9606.ENSP00000263025,9606.ENSP00000304408,9606.ENSP00000495360	MAPK3,COL3A1,CTNNB1
PMID:31611946	(2019) Sonic Hedgehog signaling pathway as a potential target to inhibit the progression of hepatocellular carcinoma.	3	36	2.1	1.01	0.0098	9606.ENSP00000249373,9606.ENSP00000263025,9606.ENSP00000495360	SMO,MAPK3,CTNNB1
PMID:29440169	(2018) Oncogenic Kinase-Induced PKM2 Tyrosine 105 Phosphorylation Converts Nononcogenic PKM2 to a Tumor Promoter and Induces Cancer Stem-like Cells.	3	36	2.1	1.01	0.0098	9606.ENSP00000263025,9606.ENSP00000269571,9606.ENSP00000495360	MAPK3,ERBB2,CTNNB1
PMID:29799480	(2018) Human-Induced Pluripotent Stem Cell Technology and Cardiomyocyte Generation: Progress and Clinical Applications.	3	36	2.1	1.01	0.0098	9606.ENSP00000263025,9606.ENSP00000467141,9606.ENSP00000495360	MAPK3,TTN,CTNNB1
PMID:30055575	(2018) Effects of sex on response of the bovine preimplantation embryo to insulin-like growth factor 1, activin A, and WNT7A.	3	36	2.1	1.01	0.0098	9606.ENSP00000332164,9606.ENSP00000422591,9606.ENSP00000495360	SLIT3,SLIT2,CTNNB1
PMID:30333724	(2018) Versatile Roles of LKB1 Kinase Signaling in Neural Development and Homeostasis.	3	36	2.1	1.01	0.0098	9606.ENSP00000332164,9606.ENSP00000363921,9606.ENSP00000422591	SLIT3,PARD3,SLIT2
PMID:28367247	(2017) Fibronectin: How Its Aberrant Expression in Tumors May Improve Therapeutic Targeting.	3	36	2.1	1.01	0.0098	9606.ENSP00000263025,9606.ENSP00000269571,9606.ENSP00000495360	MAPK3,ERBB2,CTNNB1
PMID:26921338	(2016) Melanoma Cells Block PEDF Production in Fibroblasts to Induce the Tumor-Promoting Phenotype of Cancer-Associated Fibroblasts.	3	36	2.1	1.01	0.0098	9606.ENSP00000263025,9606.ENSP00000332164,9606.ENSP00000422591	MAPK3,SLIT3,SLIT2
PMID:27246810	(2016) Insights into islet development and biology through characterization of a human iPSC-derived endocrine pancreas model.	3	36	2.1	1.01	0.0098	9606.ENSP00000263025,9606.ENSP00000374309,9606.ENSP00000495360	MAPK3,LAMA1,CTNNB1
PMID:25537506	(2015) SKP2 cooperates with N-Ras or AKT to induce liver tumor development in mice.	3	36	2.1	1.01	0.0098	9606.ENSP00000263025,9606.ENSP00000269571,9606.ENSP00000495360	MAPK3,ERBB2,CTNNB1
PMID:25875176	(2015) Functional synergy between cholecystokinin receptors CCKAR and CCKBR in mammalian brain development.	3	36	2.1	1.01	0.0098	9606.ENSP00000332164,9606.ENSP00000353582,9606.ENSP00000422591	SLIT3,NRP2,SLIT2
PMID:26084280	(2015) PTK6 inhibition promotes apoptosis of Lapatinib-resistant Her2(+) breast cancer cells by inducing Bim.	3	36	2.1	1.01	0.0098	9606.ENSP00000263025,9606.ENSP00000269571,9606.ENSP00000495360	MAPK3,ERBB2,CTNNB1
PMID:26287249	(2015) MicroRNAs and Growth Factors: An Alliance Propelling Tumor Progression.	3	36	2.1	1.01	0.0098	9606.ENSP00000263025,9606.ENSP00000269571,9606.ENSP00000495360	MAPK3,ERBB2,CTNNB1
PMID:22464327	(2012) The pan-ErbB negative regulator Lrig1 is an intestinal stem cell marker that functions as a tumor suppressor.	3	36	2.1	1.01	0.0098	9606.ENSP00000263025,9606.ENSP00000269571,9606.ENSP00000495360	MAPK3,ERBB2,CTNNB1
PMID:21619876	(2011) The R(h)oads to Stat3: Stat3 activation by the Rho GTPases.	3	36	2.1	1.01	0.0098	9606.ENSP00000263025,9606.ENSP00000269571,9606.ENSP00000495360	MAPK3,ERBB2,CTNNB1
PMID:24212940	(2011) Mechanisms and therapeutic implications of cell death induction by indole compounds.	3	36	2.1	1.01	0.0098	9606.ENSP00000263025,9606.ENSP00000269571,9606.ENSP00000495360	MAPK3,ERBB2,CTNNB1
PMID:19855433	(2010) Activated BRAF induces gliomas in mice when combined with Ink4aArf loss or Akt activation.	3	36	2.1	1.01	0.0098	9606.ENSP00000263025,9606.ENSP00000269571,9606.ENSP00000495360	MAPK3,ERBB2,CTNNB1
PMID:19859539	(2009) Transient neuronal populations are required to guide callosal axons: a role for semaphorin 3C.	3	36	2.1	1.01	0.0098	9606.ENSP00000269571,9606.ENSP00000332164,9606.ENSP00000422591	ERBB2,SLIT3,SLIT2
PMID:36765039	(2023) TRAF4-mediated ubiquitination-dependent activation of JNKBcl-xL drives radioresistance.	3	37	2.09	1.01	0.0102	9606.ENSP00000263025,9606.ENSP00000269571,9606.ENSP00000495360	MAPK3,ERBB2,CTNNB1
PMID:36829927	(2023) The Role of Isoflavones in the Prevention of Breast Cancer and Prostate Cancer.	3	37	2.09	1.01	0.0102	9606.ENSP00000263025,9606.ENSP00000269571,9606.ENSP00000495360	MAPK3,ERBB2,CTNNB1
PMID:37250630	(2023) Treatment of liver fibrosis in hepatolenticular degeneration with traditional Chinese medicine: systematic review of meta-analysis, network pharmacology and molecular dynamics simulation.	3	37	2.09	1.01	0.0102	9606.ENSP00000263025,9606.ENSP00000269571,9606.ENSP00000495360	MAPK3,ERBB2,CTNNB1
PMID:37469679	(2023) The role of single protein elasticity in mechanobiology.	3	37	2.09	1.01	0.0102	9606.ENSP00000385636,9606.ENSP00000467141,9606.ENSP00000495360	OBSL1,TTN,CTNNB1
PMID:37828440	(2023) Sequence-based GWAS meta-analyses for beef production traits.	3	37	2.09	1.01	0.0102	9606.ENSP00000304408,9606.ENSP00000332164,9606.ENSP00000422591	COL3A1,SLIT3,SLIT2
PMID:37919766	(2023) Targeting CD24 as a novel immunotherapy for solid cancers.	3	37	2.09	1.01	0.0102	9606.ENSP00000249373,9606.ENSP00000269571,9606.ENSP00000495360	SMO,ERBB2,CTNNB1
PMID:35027621	(2022) Identification of long non-coding RNAs and RNA binding proteins in breast cancer subtypes.	3	37	2.09	1.01	0.0102	9606.ENSP00000269571,9606.ENSP00000467141,9606.ENSP00000495360	ERBB2,TTN,CTNNB1
PMID:35159024	(2022) Hormonal Therapy for Gynecological Cancers: How Far Has Science Progressed toward Clinical Applications?	3	37	2.09	1.01	0.0102	9606.ENSP00000263025,9606.ENSP00000269571,9606.ENSP00000495360	MAPK3,ERBB2,CTNNB1
PMID:35236289	(2022) miR-152-3p impedes the malignant phenotypes of hepatocellular carcinoma by repressing roundabout guidance receptor 1.	3	37	2.09	1.01	0.0102	9606.ENSP00000332164,9606.ENSP00000422591,9606.ENSP00000495360	SLIT3,SLIT2,CTNNB1
PMID:35370639	(2022) Major Constituents From Brucea javanica and Their Pharmacological Actions.	3	37	2.09	1.01	0.0102	9606.ENSP00000263025,9606.ENSP00000269571,9606.ENSP00000495360	MAPK3,ERBB2,CTNNB1
PMID:35676912	(2022) Primary Hepatoid Adenocarcinoma of the Lung: A Systematic Literature Review.	3	37	2.09	1.01	0.0102	9606.ENSP00000263025,9606.ENSP00000269571,9606.ENSP00000495360	MAPK3,ERBB2,CTNNB1
PMID:35831273	(2022) Aurora-AFOXO3ASKP2 axis promotes tumor progression in clear cell renal cell carcinoma and dual-targeting Aurora-ASKP2 shows synthetic lethality.	3	37	2.09	1.01	0.0102	9606.ENSP00000263025,9606.ENSP00000269571,9606.ENSP00000495360	MAPK3,ERBB2,CTNNB1
PMID:33594975	(2021) HAT cofactor TRRAP modulates microtubule dynamics via SP1 signaling to prevent neurodegeneration.	3	37	2.09	1.01	0.0102	9606.ENSP00000263025,9606.ENSP00000332164,9606.ENSP00000422591	MAPK3,SLIT3,SLIT2
PMID:33662399	(2021) Rab8 attenuates Wnt signaling and is required for mesenchymal differentiation into adipocytes.	3	37	2.09	1.01	0.0102	9606.ENSP00000249373,9606.ENSP00000263025,9606.ENSP00000495360	SMO,MAPK3,CTNNB1
PMID:33918324	(2021) Loss of the Metastasis Suppressor NME1, But Not of Its Highly Related Isoform NME2, Induces a Hybrid Epithelial-Mesenchymal State in Cancer Cells.	3	37	2.09	1.01	0.0102	9606.ENSP00000263025,9606.ENSP00000269571,9606.ENSP00000495360	MAPK3,ERBB2,CTNNB1
PMID:33947096	(2021) Mutations and Protein Interaction Landscape Reveal Key Cellular Events Perturbed in Upper Motor Neurons with HSP and PLS.	3	37	2.09	1.01	0.0102	9606.ENSP00000263025,9606.ENSP00000374309,9606.ENSP00000495360	MAPK3,LAMA1,CTNNB1
PMID:34298886	(2021) The Cellular Choreography of Osteoblast Angiotropism in Bone Development and Homeostasis.	3	37	2.09	1.01	0.0102	9606.ENSP00000263025,9606.ENSP00000332164,9606.ENSP00000495360	MAPK3,SLIT3,CTNNB1
PMID:34516770	(2021) Optogenetic modeling of human neuromuscular circuits in Duchenne muscular dystrophy with CRISPR and pharmacological corrections.	3	37	2.09	1.01	0.0102	9606.ENSP00000332164,9606.ENSP00000422591,9606.ENSP00000467141	SLIT3,SLIT2,TTN
PMID:34938928	(2021) What is beyond LncRNAs in breast cancer: A special focus on colon cancer-associated Transcript-1 (CCAT-1).	3	37	2.09	1.01	0.0102	9606.ENSP00000263025,9606.ENSP00000269571,9606.ENSP00000495360	MAPK3,ERBB2,CTNNB1
PMID:35071014	(2021) Identification of SRXN1 and KRT6A as Key Genes in Smoking-Related Non-Small-Cell Lung Cancer Through Bioinformatics and Functional Analyses.	3	37	2.09	1.01	0.0102	9606.ENSP00000332164,9606.ENSP00000422591,9606.ENSP00000495360	SLIT3,SLIT2,CTNNB1
PMID:32373132	(2020) The Emerging Role of the IL-17BIL-17RB Pathway in Cancer.	3	37	2.09	1.01	0.0102	9606.ENSP00000263025,9606.ENSP00000269571,9606.ENSP00000495360	MAPK3,ERBB2,CTNNB1
PMID:32612992	(2020) Expression of ncRNAs on the DLK1-DIO3 Locus Is Associated With Basal and Mesenchymal Phenotype in Breast Epithelial Progenitor Cells.	3	37	2.09	1.01	0.0102	9606.ENSP00000269571,9606.ENSP00000374309,9606.ENSP00000495360	ERBB2,LAMA1,CTNNB1
PMID:33204182	(2020) Up-and-Coming Experimental Drug Options for Metastatic Colorectal Cancer.	3	37	2.09	1.01	0.0102	9606.ENSP00000263025,9606.ENSP00000269571,9606.ENSP00000495360	MAPK3,ERBB2,CTNNB1
PMID:33270844	(2020) Silencing of the Long Noncoding RNA MYCNOS1 Suppresses Activity of MYCN-Amplified Retinoblastoma Without RB1 Mutation.	3	37	2.09	1.01	0.0102	9606.ENSP00000332164,9606.ENSP00000422591,9606.ENSP00000495360	SLIT3,SLIT2,CTNNB1
PMID:31762942	(2019) The multifaceted anti-cancer effects of BRAF-inhibitors.	3	37	2.09	1.01	0.0102	9606.ENSP00000263025,9606.ENSP00000269571,9606.ENSP00000495360	MAPK3,ERBB2,CTNNB1
PMID:31780722	(2019) A stroma-corrected ZEB1 transcriptional signature is inversely associated with antitumor immune activity in breast cancer.	3	37	2.09	1.01	0.0102	9606.ENSP00000269571,9606.ENSP00000332164,9606.ENSP00000422591	ERBB2,SLIT3,SLIT2
PMID:31814760	(2019) Knockdown Of CCDC132 Attenuates Gastric Cancer Cells Proliferation And Tumorigenesis By Facilitating DNA Damage Signaling.	3	37	2.09	1.01	0.0102	9606.ENSP00000263025,9606.ENSP00000269571,9606.ENSP00000495360	MAPK3,ERBB2,CTNNB1
PMID:29792310	(2018) BET Inhibition Overcomes Receptor Tyrosine Kinase-Mediated Cetuximab Resistance in HNSCC.	3	37	2.09	1.01	0.0102	9606.ENSP00000263025,9606.ENSP00000269571,9606.ENSP00000495360	MAPK3,ERBB2,CTNNB1
PMID:28871116	(2017) Controlling Directed Protein Interaction Networks in Cancer.	3	37	2.09	1.01	0.0102	9606.ENSP00000263025,9606.ENSP00000269571,9606.ENSP00000495360	MAPK3,ERBB2,CTNNB1
PMID:26526617	(2016) The canonical Wnt pathway regulates the metastasis-promoting mucin MUC4 in pancreatic ductal adenocarcinoma.	3	37	2.09	1.01	0.0102	9606.ENSP00000263025,9606.ENSP00000269571,9606.ENSP00000495360	MAPK3,ERBB2,CTNNB1
PMID:27293512	(2016) Extracellular Superoxide Dismutase: Growth Promoter or Tumor Suppressor?	3	37	2.09	1.01	0.0102	9606.ENSP00000263025,9606.ENSP00000269571,9606.ENSP00000495360	MAPK3,ERBB2,CTNNB1
PMID:27323684	(2016) Protection against doxorubicin-induced myocardial dysfunction in mice by cardiac-specific expression of carboxyl terminus of hsp70-interacting protein.	3	37	2.09	1.01	0.0102	9606.ENSP00000263025,9606.ENSP00000269571,9606.ENSP00000304408	MAPK3,ERBB2,COL3A1
PMID:27390608	(2016) Pancreatic Cancer from Molecular Pathways to Treatment Opinion.	3	37	2.09	1.01	0.0102	9606.ENSP00000249373,9606.ENSP00000269571,9606.ENSP00000495360	SMO,ERBB2,CTNNB1
PMID:25245168	(2015) SlitRobo pathway: a promising therapeutic target for cancer.	3	37	2.09	1.01	0.0102	9606.ENSP00000269571,9606.ENSP00000332164,9606.ENSP00000495360	ERBB2,SLIT3,CTNNB1
PMID:25940539	(2015) Dual inhibition of HDAC and EGFR signaling with CUDC-101 induces potent suppression of tumor growth and metastasis in anaplastic thyroid cancer.	3	37	2.09	1.01	0.0102	9606.ENSP00000263025,9606.ENSP00000269571,9606.ENSP00000495360	MAPK3,ERBB2,CTNNB1
PMID:24203162	(2014) Src is activated by the nuclear receptor peroxisome proliferator-activated receptor betadelta in ultraviolet radiation-induced skin cancer.	3	37	2.09	1.01	0.0102	9606.ENSP00000263025,9606.ENSP00000269571,9606.ENSP00000495360	MAPK3,ERBB2,CTNNB1
PMID:24891992	(2014) Three measurable and modifiable enteric microbial biotransformations relevant to cancer prevention and treatment.	3	37	2.09	1.01	0.0102	9606.ENSP00000263025,9606.ENSP00000269571,9606.ENSP00000495360	MAPK3,ERBB2,CTNNB1
PMID:25008017	(2014) Cellular mechanosensing: getting to the nucleus of it all.	3	37	2.09	1.01	0.0102	9606.ENSP00000263025,9606.ENSP00000467141,9606.ENSP00000495360	MAPK3,TTN,CTNNB1
PMID:24369067	(2013) Behavioral and transcriptome alterations in male and female mice with postnatal deletion of TrkB in dorsal striatal medium spiny neurons.	3	37	2.09	1.01	0.0102	9606.ENSP00000269571,9606.ENSP00000332164,9606.ENSP00000422591	ERBB2,SLIT3,SLIT2
PMID:20047330	(2010) Small molecules and stem cells. Potency and lineage commitment: the new quest for the fountain of youth.	3	37	2.09	1.01	0.0102	9606.ENSP00000263025,9606.ENSP00000269571,9606.ENSP00000495360	MAPK3,ERBB2,CTNNB1
PMID:20941789	(2010) Loss of WNT-TCF addiction and enhancement of HH-GLI1 signalling define the metastatic transition of human colon carcinomas.	3	37	2.09	1.01	0.0102	9606.ENSP00000249373,9606.ENSP00000263025,9606.ENSP00000495360	SMO,MAPK3,CTNNB1
PMID:15132744	(2004) Barretts oesophagus and adenocarcinoma.	3	37	2.09	1.01	0.0102	9606.ENSP00000263025,9606.ENSP00000269571,9606.ENSP00000495360	MAPK3,ERBB2,CTNNB1
PMID:11086016	(2000) Tight junction, a platform for trafficking and signaling protein complexes.	3	37	2.09	1.01	0.0102	9606.ENSP00000269571,9606.ENSP00000363921,9606.ENSP00000495360	ERBB2,PARD3,CTNNB1
PMID:38810955	(2025) Dermal beta-Catenin Is Required for Hedgehog-Driven Hair Follicle Neogenesis.	2	2	3.18	1.04	0.0106	9606.ENSP00000249373,9606.ENSP00000495360	SMO,CTNNB1
PMID:40170508	(2025) Adipose Secreted Slit2-C Suppresses Breast Cancer Invasion Through cAMPPKA Transition.	2	2	3.18	1.04	0.0106	9606.ENSP00000332164,9606.ENSP00000422591	SLIT3,SLIT2
PMID:40385130	(2025) Tetrahedral framework nucleic acids ameliorate cholestatic liver disease by activating Wntbeta-catenin signaling and promoting ERK12 phosphorylation.	2	2	3.18	1.04	0.0106	9606.ENSP00000263025,9606.ENSP00000495360	MAPK3,CTNNB1
PMID:38408999	(2024) A phase 1b study of zilovertamab in combination with paclitaxel for locally advancedunresectable or metastatic Her2-negative breast cancer.	2	2	3.18	1.04	0.0106	9606.ENSP00000263025,9606.ENSP00000269571	MAPK3,ERBB2
PMID:38416285	(2024) Aloperine Alleviates Myocardial Injury Induced by Myocardial Ischemia and Reperfusion by Activating the ERK12beta-catenin Signaling Pathway.	2	2	3.18	1.04	0.0106	9606.ENSP00000263025,9606.ENSP00000495360	MAPK3,CTNNB1
PMID:39137705	(2024) MicroRNA expression profile in the basal plate of human placenta associates with spontaneous preterm birth.	2	2	3.18	1.04	0.0106	9606.ENSP00000332164,9606.ENSP00000422591	SLIT3,SLIT2
PMID:39144427	(2024) Enhancement of motor neuron development and function in zebrafish by sialyllacto-N-tetraose b.	2	2	3.18	1.04	0.0106	9606.ENSP00000332164,9606.ENSP00000422591	SLIT3,SLIT2
PMID:39197676	(2024) beta-Catenin gain of function mutant in mouse periocular neural crest-derived mesenchymal cells impairs embryonic eyelid morphogenesis and leads to blepharophimosis syndrome in mice.	2	2	3.18	1.04	0.0106	9606.ENSP00000263025,9606.ENSP00000495360	MAPK3,CTNNB1
PMID:39338277	(2024) Hair Growth Promoting Effects of Solubilized Sturgeon Oil and Its Correlation with the Gut Microbiome.	2	2	3.18	1.04	0.0106	9606.ENSP00000263025,9606.ENSP00000495360	MAPK3,CTNNB1
PMID:36670776	(2023) Comprehensive Analysis of Differentially Expressed CircRNAs in the Ovaries of Low- and High-Fertility Sheep.	3	38	2.08	1	0.0106	9606.ENSP00000363921,9606.ENSP00000374309,9606.ENSP00000495360	PARD3,LAMA1,CTNNB1
PMID:36722641	(2023) Mutated axon guidance gene PLXNB2 sustains growth and invasiveness of stem cells isolated from cancers of unknown primary.	3	39	2.07	0.99	0.0106	9606.ENSP00000263025,9606.ENSP00000269571,9606.ENSP00000467141	MAPK3,ERBB2,TTN
PMID:36768780	(2023) Big Data in Gastroenterology Research.	3	39	2.07	0.99	0.0106	9606.ENSP00000304408,9606.ENSP00000332164,9606.ENSP00000422591	COL3A1,SLIT3,SLIT2
PMID:36778430	(2023) Polypharmacology-based kinome screen identifies new regulators of KSHV reactivation.	3	38	2.08	1	0.0106	9606.ENSP00000269571,9606.ENSP00000298910,9606.ENSP00000495360	ERBB2,LRRK2,CTNNB1
PMID:37047300	(2023) Different miRNAs Related to FBXW7 Mutations or High Mitotic Indices Contribute to Rectal Neuroendocrine Tumors: A Pilot Study.	3	39	2.07	0.99	0.0106	9606.ENSP00000269571,9606.ENSP00000304408,9606.ENSP00000495360	ERBB2,COL3A1,CTNNB1
PMID:37147954	(2023) Alteration in key oncoprotein expression in gastric adenocarcinoma - An immunohistochemical study.	2	2	3.18	1.04	0.0106	9606.ENSP00000269571,9606.ENSP00000495360	ERBB2,CTNNB1
PMID:37296072	(2023) IGFBP1 Sustains Cell Survival during Spatially-Confined Migration and Promotes Tumor Metastasis.	3	39	2.07	0.99	0.0106	9606.ENSP00000263025,9606.ENSP00000269571,9606.ENSP00000495360	MAPK3,ERBB2,CTNNB1
PMID:37314567	(2023) CCL21-CCR7 signaling promotes microgliamacrophage recruitment and chemotherapy resistance in glioblastoma.	3	40	2.06	0.99	0.0106	9606.ENSP00000263025,9606.ENSP00000332164,9606.ENSP00000422591	MAPK3,SLIT3,SLIT2
PMID:37387352	(2023) Amyloid precursor protein and its interacting proteins in neurodevelopment.	3	38	2.08	1	0.0106	9606.ENSP00000332164,9606.ENSP00000422591,9606.ENSP00000495360	SLIT3,SLIT2,CTNNB1
PMID:37397367	(2023) Identification of co-regulated genes associated with doxorubicin resistance in the MCF-7ADR cancer cell line.	3	38	2.08	1	0.0106	9606.ENSP00000263025,9606.ENSP00000269571,9606.ENSP00000495360	MAPK3,ERBB2,CTNNB1
PMID:37408008	(2023) A novel polypeptide CAPG-171aa encoded by circCAPG plays a critical role in triple-negative breast cancer.	3	38	2.08	1	0.0106	9606.ENSP00000263025,9606.ENSP00000269571,9606.ENSP00000495360	MAPK3,ERBB2,CTNNB1
PMID:37416784	(2023) Oncogenic SRSF3 in health and diseases.	4	151	1.6	0.91	0.0106	9606.ENSP00000263025,9606.ENSP00000269571,9606.ENSP00000363921,9606.ENSP00000495360	MAPK3,ERBB2,PARD3,CTNNB1
PMID:37497439	(2023) Role of the SLIT-ROBO signaling pathway in renal pathophysiology and various renal diseases.	3	38	2.08	1	0.0106	9606.ENSP00000263025,9606.ENSP00000332164,9606.ENSP00000495360	MAPK3,SLIT3,CTNNB1
PMID:37498672	(2023) Targeting collagen XVIII improves the efficiency of ErbB inhibitors in breast cancer models.	3	38	2.08	1	0.0106	9606.ENSP00000263025,9606.ENSP00000269571,9606.ENSP00000304408	MAPK3,ERBB2,COL3A1
PMID:37564104	(2023) Defining a Unique Gene Expression Profile in Mature and Developing Keloids.	3	38	2.08	1	0.0106	9606.ENSP00000304408,9606.ENSP00000332164,9606.ENSP00000422591	COL3A1,SLIT3,SLIT2
PMID:37620794	(2023) Desmocollin-1 is associated with pro-metastatic phenotype of luminal A breast cancer cells and is modulated by parthenolide.	3	40	2.06	0.99	0.0106	9606.ENSP00000263025,9606.ENSP00000269571,9606.ENSP00000495360	MAPK3,ERBB2,CTNNB1
PMID:37721516	(2023) Integrated Molecular Characterization of Intraductal Papillary Mucinous Neoplasms: An NCI Cancer Moonshot Precancer Atlas Pilot Project.	3	39	2.07	0.99	0.0106	9606.ENSP00000332164,9606.ENSP00000422591,9606.ENSP00000495360	SLIT3,SLIT2,CTNNB1
PMID:37795578	(2023) Roles of long noncoding RNA in triple-negative breast cancer.	3	38	2.08	1	0.0106	9606.ENSP00000269571,9606.ENSP00000298910,9606.ENSP00000495360	ERBB2,LRRK2,CTNNB1
PMID:37905603	(2023) Recent advances in neoantigen vaccines for treating non-small cell lung cancer.	3	40	2.06	0.99	0.0106	9606.ENSP00000269571,9606.ENSP00000467141,9606.ENSP00000495360	ERBB2,TTN,CTNNB1
PMID:37961886	(2023) Cooperative Response to Endocardial Notch Reveals Interaction With Hippo Pathway.	3	40	2.06	0.99	0.0106	9606.ENSP00000263025,9606.ENSP00000332164,9606.ENSP00000422591	MAPK3,SLIT3,SLIT2
PMID:37981671	(2023) Metal nanoparticles as a potential technique for the diagnosis and treatment of gastrointestinal cancer: a comprehensive review.	3	39	2.07	0.99	0.0106	9606.ENSP00000263025,9606.ENSP00000269571,9606.ENSP00000495360	MAPK3,ERBB2,CTNNB1
PMID:34718348	(2022) EGF-SNX3-EGFR axis drives tumor progression and metastasis in triple-negative breast cancers.	3	38	2.08	1	0.0106	9606.ENSP00000263025,9606.ENSP00000269571,9606.ENSP00000495360	MAPK3,ERBB2,CTNNB1
PMID:35042943	(2022) HER3 activation contributes toward the emergence of ALK inhibitor-tolerant cells in ALK-rearranged lung cancer with mesenchymal features.	3	40	2.06	0.99	0.0106	9606.ENSP00000263025,9606.ENSP00000269571,9606.ENSP00000495360	MAPK3,ERBB2,CTNNB1
PMID:35186076	(2022) Schwann Cells in the Tumor Microenvironment: Need More Attention.	3	39	2.07	0.99	0.0106	9606.ENSP00000332164,9606.ENSP00000422591,9606.ENSP00000495360	SLIT3,SLIT2,CTNNB1
PMID:35191090	(2022) The molecular characteristics of low-grade and high-grade areas in desmoplastic infantile astrocytomaganglioglioma.	3	39	2.07	0.99	0.0106	9606.ENSP00000263025,9606.ENSP00000467141,9606.ENSP00000495360	MAPK3,TTN,CTNNB1
PMID:35278227	(2022) Portal fibroblasts with mesenchymal stem cell features form a reservoir of proliferative myofibroblasts in liver fibrosis.	2	2	3.18	1.04	0.0106	9606.ENSP00000332164,9606.ENSP00000422591	SLIT3,SLIT2
PMID:35406386	(2022) Molecular Mechanisms of Cancer Drug Resistance: Emerging Biomarkers and Promising Targets to Overcome Tumor Progression.	3	39	2.07	0.99	0.0106	9606.ENSP00000269571,9606.ENSP00000385636,9606.ENSP00000495360	ERBB2,OBSL1,CTNNB1
PMID:35485672	(2022) The Association of Intra-Tumoral and Stromal Vitamin D Receptor (VDR) Expressions with Molecular Subtypes and Clinicopathological Factors in Breast Carcinoma.	2	2	3.18	1.04	0.0106	9606.ENSP00000269571,9606.ENSP00000495360	ERBB2,CTNNB1
PMID:35504740	(2022) Retraction notice to Curcumin inhibits proliferation and soluble collagen synthesis of NIH3T3 cell line by modulation of miR-29a and via ERK12 and beta-catenin pathways [Mol. Immunol. 116 (2019) 191-198].	2	2	3.18	1.04	0.0106	9606.ENSP00000263025,9606.ENSP00000495360	MAPK3,CTNNB1
PMID:35614051	(2022) GPR110 promotes progression and metastasis of triple-negative breast cancer.	3	38	2.08	1	0.0106	9606.ENSP00000263025,9606.ENSP00000269571,9606.ENSP00000495360	MAPK3,ERBB2,CTNNB1
PMID:35643725	(2022) AXLCDCP1SRC axis confers acquired resistance to osimertinib in lung cancer.	3	39	2.07	0.99	0.0106	9606.ENSP00000263025,9606.ENSP00000269571,9606.ENSP00000495360	MAPK3,ERBB2,CTNNB1
PMID:35662185	(2022) Astrocyte polarization in glaucoma: a new opportunity.	3	39	2.07	0.99	0.0106	9606.ENSP00000332164,9606.ENSP00000422591,9606.ENSP00000495360	SLIT3,SLIT2,CTNNB1
PMID:35841004	(2022) Anti-fibrotic effect of a selective estrogen receptor modulator in systemic sclerosis.	3	39	2.07	0.99	0.0106	9606.ENSP00000263025,9606.ENSP00000304408,9606.ENSP00000495360	MAPK3,COL3A1,CTNNB1
PMID:35868876	(2022) Retraction notice to Curcumin inhibits proliferation and soluble collagen synthesis of NIH3T3 cell line by modulation of miR-29a and via ERK12 and beta-catenin pathways [Mol. Immunol. 116 (2019) 191-198].	2	2	3.18	1.04	0.0106	9606.ENSP00000263025,9606.ENSP00000495360	MAPK3,CTNNB1
PMID:35906386	(2022) SLIT2 promoter hypermethylation-mediated SLIT2-IT1miR-218 repression drives leukemogenesis and predicts adverse prognosis in myelodysplastic neoplasm.	2	2	3.18	1.04	0.0106	9606.ENSP00000332164,9606.ENSP00000422591	SLIT3,SLIT2
PMID:35910383	(2022) Tubeimoside-1: A review of its antitumor effects, pharmacokinetics, toxicity, and targeting preparations.	3	39	2.07	0.99	0.0106	9606.ENSP00000263025,9606.ENSP00000269571,9606.ENSP00000495360	MAPK3,ERBB2,CTNNB1
PMID:35953532	(2022) Pivotal models and biomarkers related to the prognosis of breast cancer based on the immune cell interaction network.	3	38	2.08	1	0.0106	9606.ENSP00000263025,9606.ENSP00000269571,9606.ENSP00000332164	MAPK3,ERBB2,SLIT3
PMID:36008376	(2022) Epithelial-mesenchymal plasticity determines estrogen receptor positive breast cancer dormancy and epithelial reconversion drives recurrence.	3	38	2.08	1	0.0106	9606.ENSP00000269571,9606.ENSP00000304408,9606.ENSP00000495360	ERBB2,COL3A1,CTNNB1
PMID:36012771	(2022) Gut Metabolites and Breast Cancer: The Continuum of Dysbiosis, Breast Cancer Risk, and Potential Breast Cancer Therapy.	3	38	2.08	1	0.0106	9606.ENSP00000263025,9606.ENSP00000269571,9606.ENSP00000495360	MAPK3,ERBB2,CTNNB1
PMID:36046652	(2022) The Role of the S100 Protein Family in Glioma.	3	38	2.08	1	0.0106	9606.ENSP00000263025,9606.ENSP00000269571,9606.ENSP00000495360	MAPK3,ERBB2,CTNNB1
PMID:36054348	(2022) Genome-wide in vivo screen of circulating tumor cells identifies SLIT2 as a regulator of metastasis.	2	2	3.18	1.04	0.0106	9606.ENSP00000332164,9606.ENSP00000422591	SLIT3,SLIT2
PMID:36163422	(2022) Construction of hematoxylin-eosin, immunohistochemistry, and EBER-ISH methodology after trichloroisocyanuric acid treatment in melanin-containing tissues.	2	2	3.18	1.04	0.0106	9606.ENSP00000269571,9606.ENSP00000495360	ERBB2,CTNNB1
PMID:36172371	(2022) Immunoregulation and clinical significance of neutrophilsNETs-ANGPT2 in tumor microenvironment of gastric cancer.	3	40	2.06	0.99	0.0106	9606.ENSP00000332164,9606.ENSP00000422591,9606.ENSP00000467141	SLIT3,SLIT2,TTN
PMID:36230480	(2022) A Gold Nanoparticle Bioconjugate Delivery System for Active Targeted Photodynamic Therapy of Cancer and Cancer Stem Cells.	3	39	2.07	0.99	0.0106	9606.ENSP00000263025,9606.ENSP00000269571,9606.ENSP00000495360	MAPK3,ERBB2,CTNNB1
PMID:36291096	(2022) Exosomes from Adipose Stem Cells Promote Diabetic Wound Healing through the eHSP90LRP1AKT Axis.	3	40	2.06	0.99	0.0106	9606.ENSP00000263025,9606.ENSP00000269571,9606.ENSP00000495360	MAPK3,ERBB2,CTNNB1
PMID:36311193	(2022) A review of therapeutic potentials of milk thistle (Silybum marianum L.) and its main constituent, silymarin, on cancer, and their related patents.	3	40	2.06	0.99	0.0106	9606.ENSP00000263025,9606.ENSP00000422591,9606.ENSP00000495360	MAPK3,SLIT2,CTNNB1
PMID:36317085	(2022) Molecular Mimicry of SARS-CoV-2 Spike Protein in the Nervous System: A Bioinformatics Approach.	3	39	2.07	0.99	0.0106	9606.ENSP00000269571,9606.ENSP00000374309,9606.ENSP00000495360	ERBB2,LAMA1,CTNNB1
PMID:36555778	(2022) Calcium Signalling in Heart and Vessels: Role of Calmodulin and Downstream Calmodulin-Dependent Protein Kinases.	3	40	2.06	0.99	0.0106	9606.ENSP00000263025,9606.ENSP00000467141,9606.ENSP00000495360	MAPK3,TTN,CTNNB1
PMID:36660684	(2022) A literature review of the promising future of TROP2: a potential drug therapy target.	3	39	2.07	0.99	0.0106	9606.ENSP00000263025,9606.ENSP00000269571,9606.ENSP00000495360	MAPK3,ERBB2,CTNNB1
PMID:32788329	(2021) Proposal and validation of a new grading system for pterygium (SLIT2).	2	2	3.18	1.04	0.0106	9606.ENSP00000332164,9606.ENSP00000422591	SLIT3,SLIT2
PMID:33318057	(2021) Morphogenesis of the Islets of Langerhans Is Guided by Extraendocrine Slit2 and Slit3 Signals.	2	2	3.18	1.04	0.0106	9606.ENSP00000332164,9606.ENSP00000422591	SLIT3,SLIT2
PMID:33367675	(2021) Slit2 Regulation of Hyaluronan and Cytokine Synthesis in Fibrocytes in Thyroid-associated Ophthalmopathy.	2	2	3.18	1.04	0.0106	9606.ENSP00000332164,9606.ENSP00000422591	SLIT3,SLIT2
PMID:33438472	(2021) A novel redox-responsive ursolic acid polymeric prodrug delivery system for osteosarcoma therapy.	2	2	3.18	1.04	0.0106	9606.ENSP00000263025,9606.ENSP00000495360	MAPK3,CTNNB1
PMID:33480220	(2021) Erb-B2 receptor tyrosine kinase 2 knockdown inhibits retinoblastoma progression via Wntbeta-catenin signaling pathway in vitro.	2	2	3.18	1.04	0.0106	9606.ENSP00000269571,9606.ENSP00000495360	ERBB2,CTNNB1
PMID:33481259	(2021) Exome sequencing identifies SLIT2 variants in primary CNS lymphoma.	2	2	3.18	1.04	0.0106	9606.ENSP00000332164,9606.ENSP00000422591	SLIT3,SLIT2
PMID:33517910	(2021) Baseline global longitudinal strain predictive of anthracycline-induced cardiotoxicity.	2	2	3.18	1.04	0.0106	9606.ENSP00000269571,9606.ENSP00000467141	ERBB2,TTN
PMID:33607269	(2021) Diversity of insulin and IGF signaling in breast cancer: Implications for therapy.	3	38	2.08	1	0.0106	9606.ENSP00000263025,9606.ENSP00000269571,9606.ENSP00000495360	MAPK3,ERBB2,CTNNB1
PMID:33671410	(2021) Dynamic Environmental Physical Cues Activate Mechanosensitive Responses in the Repair Schwann Cell Phenotype.	3	38	2.08	1	0.0106	9606.ENSP00000263025,9606.ENSP00000269571,9606.ENSP00000495360	MAPK3,ERBB2,CTNNB1
PMID:33673873	(2021) Cosmetic outcome of femtosecond laser-assisted pterygium surgery.	2	2	3.18	1.04	0.0106	9606.ENSP00000332164,9606.ENSP00000422591	SLIT3,SLIT2
PMID:33706810	(2021) Explaining decisions of graph convolutional neural networks: patient-specific molecular subnetworks responsible for metastasis prediction in breast cancer.	3	38	2.08	1	0.0106	9606.ENSP00000263025,9606.ENSP00000269571,9606.ENSP00000495360	MAPK3,ERBB2,CTNNB1
PMID:33724679	(2021) CRISPR screens identify tumor-promoting genes conferring melanoma cell plasticity and resistance.	3	40	2.06	0.99	0.0106	9606.ENSP00000263025,9606.ENSP00000332164,9606.ENSP00000422591	MAPK3,SLIT3,SLIT2
PMID:33732213	(2021) Current Status and Future Targeted Therapy in Adrenocortical Cancer.	3	40	2.06	0.99	0.0106	9606.ENSP00000249373,9606.ENSP00000269571,9606.ENSP00000495360	SMO,ERBB2,CTNNB1
PMID:33858332	(2021) Predicting tumor response to drugs based on gene-expression biomarkers of sensitivity learned from cancer cell lines.	3	39	2.07	0.99	0.0106	9606.ENSP00000263025,9606.ENSP00000269571,9606.ENSP00000467141	MAPK3,ERBB2,TTN
PMID:33921111	(2021) Dysregulated Immunological Functionome and Dysfunctional Metabolic Pathway Recognized for the Pathogenesis of Borderline Ovarian Tumors by Integrative Polygenic Analytics.	3	39	2.07	0.99	0.0106	9606.ENSP00000263025,9606.ENSP00000269571,9606.ENSP00000495360	MAPK3,ERBB2,CTNNB1
PMID:33987326	(2021) Properties and gene expression profiling of acquired radioresistance in mouse breast cancer cells.	3	39	2.07	0.99	0.0106	9606.ENSP00000269571,9606.ENSP00000304408,9606.ENSP00000495360	ERBB2,COL3A1,CTNNB1
PMID:33994352	(2021) Slit2 is necessary for optic axon organization in the zebrafish ventral midline.	2	2	3.18	1.04	0.0106	9606.ENSP00000332164,9606.ENSP00000422591	SLIT3,SLIT2
PMID:34095982	(2021) A novel genomic classification system of gastric cancer via integrating multidimensional genomic characteristics.	3	38	2.08	1	0.0106	9606.ENSP00000269571,9606.ENSP00000467141,9606.ENSP00000495360	ERBB2,TTN,CTNNB1
PMID:34191321	(2021) Retraction.	2	2	3.18	1.04	0.0106	9606.ENSP00000304408,9606.ENSP00000495360	COL3A1,CTNNB1
PMID:34278440	(2021) Clinical and genetic heterogeneity of primary ciliopathies (Review).	3	38	2.08	1	0.0106	9606.ENSP00000249373,9606.ENSP00000263025,9606.ENSP00000495360	SMO,MAPK3,CTNNB1
PMID:34323697	(2021) LncRNA DiGeorge syndrome critical region gene 5: A crucial regulator in malignant tumors.	2	2	3.18	1.04	0.0106	9606.ENSP00000263025,9606.ENSP00000495360	MAPK3,CTNNB1
PMID:34335790	(2021) A Pilot Study Investigating the Expression Levels of Pluripotency-Associated Genes in Rectal Swab Samples for Colorectal Polyp and Cancer Diagnosis and Prognosis.	3	40	2.06	0.99	0.0106	9606.ENSP00000332164,9606.ENSP00000422591,9606.ENSP00000495360	SLIT3,SLIT2,CTNNB1
PMID:34490084	(2021) Current Insights and Advancements in Head and Neck Cancer: Emerging Biomarkers and Therapeutics with Cues from Single Cell and 3D Model Omics Profiling.	4	156	1.59	0.91	0.0106	9606.ENSP00000263025,9606.ENSP00000269571,9606.ENSP00000467141,9606.ENSP00000495360	MAPK3,ERBB2,TTN,CTNNB1
PMID:34502050	(2021) From Bipotent Neuromesodermal Progenitors to Neural-Mesodermal Interactions during Embryonic Development.	3	40	2.06	0.99	0.0106	9606.ENSP00000332164,9606.ENSP00000422591,9606.ENSP00000495360	SLIT3,SLIT2,CTNNB1
PMID:34576190	(2021) SMAD4 Feedback Activates the Canonical TGF-beta Family Signaling Pathways.	3	38	2.08	1	0.0106	9606.ENSP00000332164,9606.ENSP00000422591,9606.ENSP00000495360	SLIT3,SLIT2,CTNNB1
PMID:34589277	(2021) Notch activation promotes endothelial quiescence by repressing MYC expression via miR-218.	3	38	2.08	1	0.0106	9606.ENSP00000332164,9606.ENSP00000422591,9606.ENSP00000495360	SLIT3,SLIT2,CTNNB1
PMID:34819849	(2021) Glymphatic Dysfunction in Patients With Ischemic Stroke.	2	2	3.18	1.04	0.0106	9606.ENSP00000332164,9606.ENSP00000422591	SLIT3,SLIT2
PMID:34824583	(2021) EFNB1 Acts as a Novel Prognosis Marker in Glioblastoma through Bioinformatics Methods and Experimental Validation.	3	38	2.08	1	0.0106	9606.ENSP00000263025,9606.ENSP00000269571,9606.ENSP00000495360	MAPK3,ERBB2,CTNNB1
PMID:34868199	(2021) Role of Prohibitins in Aging and Therapeutic Potential Against Age-Related Diseases.	3	40	2.06	0.99	0.0106	9606.ENSP00000263025,9606.ENSP00000269571,9606.ENSP00000495360	MAPK3,ERBB2,CTNNB1
PMID:35201443	(2021) New immunological potential markers for triple negative breast cancer: IL18R1, CD53, TRIM, Jaw1, LTB, PTPRCAP.	3	40	2.06	0.99	0.0106	9606.ENSP00000249373,9606.ENSP00000269571,9606.ENSP00000495360	SMO,ERBB2,CTNNB1
PMID:35696220	(2021) Quercetin blocks the aggressive phenotype of triple-negative breast cancer by inhibiting IGF1IGF1R-mediated EMT program.	3	40	2.06	0.99	0.0106	9606.ENSP00000263025,9606.ENSP00000269571,9606.ENSP00000495360	MAPK3,ERBB2,CTNNB1
PMID:31625123	(2020) Long noncoding RNA CASC2c inhibited cell proliferation in hepatocellular carcinoma by inactivated ERK12 and Wntbeta-catenin signaling pathway.	2	2	3.18	1.04	0.0106	9606.ENSP00000263025,9606.ENSP00000495360	MAPK3,CTNNB1
PMID:31676574	(2020) Twist1-Induced Epithelial Dissemination Requires Prkd1 Signaling.	3	39	2.07	0.99	0.0106	9606.ENSP00000263025,9606.ENSP00000269571,9606.ENSP00000495360	MAPK3,ERBB2,CTNNB1
PMID:31825616	(2020) Benzothiazole-Based LRRK2 Inhibitors as Wnt Enhancers and Promoters of Oligodendrocytic Fate.	2	2	3.18	1.04	0.0106	9606.ENSP00000298910,9606.ENSP00000495360	LRRK2,CTNNB1
PMID:31964527	(2020) Inhibition of miR-200b-3p alleviates hypoxia-ischemic brain damage via targeting Slit2 in neonatal rats.	2	2	3.18	1.04	0.0106	9606.ENSP00000332164,9606.ENSP00000422591	SLIT3,SLIT2
PMID:31979120	(2020) Biological Functions and Analytical Strategies of Sialic Acids in Tumor.	3	40	2.06	0.99	0.0106	9606.ENSP00000263025,9606.ENSP00000269571,9606.ENSP00000495360	MAPK3,ERBB2,CTNNB1
PMID:32219093	(2020) MicroRNAs and Long Non-coding RNAs in c-Met-Regulated Cancers.	3	39	2.07	0.99	0.0106	9606.ENSP00000263025,9606.ENSP00000269571,9606.ENSP00000495360	MAPK3,ERBB2,CTNNB1
PMID:32324796	(2020) Novel AXL-specific inhibitor ameliorates kidney dysfunction through the inhibition of epithelial-to-mesenchymal transition of renal tubular cells.	3	38	2.08	1	0.0106	9606.ENSP00000263025,9606.ENSP00000269571,9606.ENSP00000495360	MAPK3,ERBB2,CTNNB1
PMID:32326408	(2020) Report of the 23rd Meeting on Signal Transduction 2019-Trends in Cancer and Infection.	3	39	2.07	0.99	0.0106	9606.ENSP00000263025,9606.ENSP00000269571,9606.ENSP00000495360	MAPK3,ERBB2,CTNNB1
PMID:32477461	(2020) Expression of receptor activator of NFkB (RANK) drives stemness and resistance to therapy in ER+HER2- breast cancer.	3	40	2.06	0.99	0.0106	9606.ENSP00000263025,9606.ENSP00000269571,9606.ENSP00000495360	MAPK3,ERBB2,CTNNB1
PMID:32503141	(2020) The Mechanical Microenvironment in Breast Cancer.	3	40	2.06	0.99	0.0106	9606.ENSP00000263025,9606.ENSP00000269571,9606.ENSP00000495360	MAPK3,ERBB2,CTNNB1
PMID:32651408	(2020) Quantum double-double-slit experiment with momentum entangled photons.	2	2	3.18	1.04	0.0106	9606.ENSP00000332164,9606.ENSP00000422591	SLIT3,SLIT2
PMID:32766238	(2020) Id Proteins Promote a Cancer Stem Cell Phenotype in Mouse Models of Triple Negative Breast Cancer via Negative Regulation of Robo1.	3	38	2.08	1	0.0106	9606.ENSP00000269571,9606.ENSP00000332164,9606.ENSP00000495360	ERBB2,SLIT3,CTNNB1
PMID:33053661	(2020) Estrogen Regulation of mTOR Signaling and Mitochondrial Function in Invasive Lobular Carcinoma Cell Lines Requires WNT4.	3	39	2.07	0.99	0.0106	9606.ENSP00000263025,9606.ENSP00000269571,9606.ENSP00000495360	MAPK3,ERBB2,CTNNB1
PMID:33082319	(2020) Siah2 integrates mitogenic and extracellular matrix signals linking neuronal progenitor ciliogenesis with germinal zone occupancy.	3	39	2.07	0.99	0.0106	9606.ENSP00000249373,9606.ENSP00000263025,9606.ENSP00000363921	SMO,MAPK3,PARD3
PMID:33143653	(2020) Container-aided integrative QTL and RNA-seq analysis of Collaborative Cross mice supports distinct sex-oriented molecular modes of response in obesity.	3	39	2.07	0.99	0.0106	9606.ENSP00000332164,9606.ENSP00000422591,9606.ENSP00000467141	SLIT3,SLIT2,TTN
PMID:33148295	(2020) Therapeutic role of curcumin and its novel formulations in gynecological cancers.	3	39	2.07	0.99	0.0106	9606.ENSP00000332164,9606.ENSP00000422591,9606.ENSP00000495360	SLIT3,SLIT2,CTNNB1
PMID:33163005	(2020) The Neat Dance of COVID-19: NEAT1, DANCR, and Co-Modulated Cholinergic RNAs Link to Inflammation.	3	38	2.08	1	0.0106	9606.ENSP00000332164,9606.ENSP00000422591,9606.ENSP00000495360	SLIT3,SLIT2,CTNNB1
PMID:29703791	(2019) Human gastric cancer modelling using organoids.	3	38	2.08	1	0.0106	9606.ENSP00000263025,9606.ENSP00000269571,9606.ENSP00000495360	MAPK3,ERBB2,CTNNB1
PMID:30739251	(2019) Low Expression and Promoter Hypermethylation of the Tumour Suppressor SLIT2, are Associated with Adverse Patient Outcomes in Diffuse Large B Cell Lymphoma.	2	2	3.18	1.04	0.0106	9606.ENSP00000332164,9606.ENSP00000422591	SLIT3,SLIT2
PMID:30893776	(2019) Contribution of Anoctamins to Cell Survival and Cell Death.	3	38	2.08	1	0.0106	9606.ENSP00000263025,9606.ENSP00000269571,9606.ENSP00000495360	MAPK3,ERBB2,CTNNB1
PMID:30912122	(2019) Taurine-upregulated gene 1: A functional long noncoding RNA in tumorigenesis.	2	2	3.18	1.04	0.0106	9606.ENSP00000269571,9606.ENSP00000495360	ERBB2,CTNNB1
PMID:31027288	(2019) Neuropilins Controlling Cancer Therapy Responsiveness.	3	40	2.06	0.99	0.0106	9606.ENSP00000269571,9606.ENSP00000353582,9606.ENSP00000495360	ERBB2,NRP2,CTNNB1
PMID:31096822	(2019) N3ICD with the transmembrane domain can effectively inhibit EMT by correcting the position of tightadherens junctions.	3	39	2.07	0.99	0.0106	9606.ENSP00000269571,9606.ENSP00000363921,9606.ENSP00000495360	ERBB2,PARD3,CTNNB1
PMID:31276486	(2019) Systematic discovery of the functional impact of somatic genome alterations in individual tumors through tumor-specific causal inference.	3	40	2.06	0.99	0.0106	9606.ENSP00000269571,9606.ENSP00000467141,9606.ENSP00000495360	ERBB2,TTN,CTNNB1
PMID:31300295	(2019) Effects of long non-coding RNA (lncRNA) cancer susceptibility candidate 2c (CASC2c) on proliferation, metastasis and drug resistance of non-small cell lung cancer (NSCLC) cells through ERK12 and beta-catenin signaling pathways.	2	2	3.18	1.04	0.0106	9606.ENSP00000263025,9606.ENSP00000495360	MAPK3,CTNNB1
PMID:31545977	(2019) Slit2 signaling contributes to cholestatic fibrosis in mice by activation of hepatic stellate cells.	2	2	3.18	1.04	0.0106	9606.ENSP00000332164,9606.ENSP00000422591	SLIT3,SLIT2
PMID:31754404	(2019) CACYBP Enhances Cytoplasmic Retention of P27(Kip1) to Promote Hepatocellular Carcinoma Progression in the Absence of RNF41 Mediated Degradation.	3	39	2.07	0.99	0.0106	9606.ENSP00000263025,9606.ENSP00000269571,9606.ENSP00000495360	MAPK3,ERBB2,CTNNB1
PMID:31783316	(2019) Deletion of tetraspanin CD151 alters the Wnt oncogene-induced mammary tumorigenesis: A cell type-linked function and signaling.	3	38	2.08	1	0.0106	9606.ENSP00000263025,9606.ENSP00000269571,9606.ENSP00000495360	MAPK3,ERBB2,CTNNB1
PMID:31807117	(2019) Roles of sphingosine-1-phosphate signaling in cancer.	3	40	2.06	0.99	0.0106	9606.ENSP00000263025,9606.ENSP00000269571,9606.ENSP00000495360	MAPK3,ERBB2,CTNNB1
PMID:35116904	(2019) The expression and role of trefoil factors in human tumors.	3	38	2.08	1	0.0106	9606.ENSP00000263025,9606.ENSP00000269571,9606.ENSP00000495360	MAPK3,ERBB2,CTNNB1
PMID:28389414	(2018) Niclosamide: Beyond an antihelminthic drug.	3	38	2.08	1	0.0106	9606.ENSP00000263025,9606.ENSP00000269571,9606.ENSP00000495360	MAPK3,ERBB2,CTNNB1
PMID:28940304	(2018) The FOXA2 transcription factor is frequently somatically mutated in uterine carcinosarcomas and carcinomas.	3	38	2.08	1	0.0106	9606.ENSP00000269571,9606.ENSP00000467141,9606.ENSP00000495360	ERBB2,TTN,CTNNB1
PMID:29107007	(2018) Promoter hypermethylation of SLIT2 is a risk factor and potential diagnostic biomarker for nasopharyngeal carcinoma.	2	2	3.18	1.04	0.0106	9606.ENSP00000332164,9606.ENSP00000422591	SLIT3,SLIT2
PMID:29180473	(2018) New Mechanisms of Resistance to MEK Inhibitors in Melanoma Revealed by Intravital Imaging.	3	39	2.07	0.99	0.0106	9606.ENSP00000263025,9606.ENSP00000269571,9606.ENSP00000495360	MAPK3,ERBB2,CTNNB1
PMID:29321644	(2018) COX-2 induces oncogenic micro RNA miR655 in human breast cancer.	3	38	2.08	1	0.0106	9606.ENSP00000263025,9606.ENSP00000269571,9606.ENSP00000495360	MAPK3,ERBB2,CTNNB1
PMID:29503542	(2018) Adhesion, proliferation, and apoptosis in different molecular portraits of breast cancer treated with silver nanoparticles and its pathway-network analysis.	3	40	2.06	0.99	0.0106	9606.ENSP00000269571,9606.ENSP00000374309,9606.ENSP00000495360	ERBB2,LAMA1,CTNNB1
PMID:29534016	(2018) CD99: A Cell Surface Protein with an Oncojanus Role in Tumors.	3	39	2.07	0.99	0.0106	9606.ENSP00000263025,9606.ENSP00000269571,9606.ENSP00000495360	MAPK3,ERBB2,CTNNB1
PMID:29556353	(2018) Genomic analysis of liver cancer unveils novel driver genes and distinct prognostic features.	3	40	2.06	0.99	0.0106	9606.ENSP00000263025,9606.ENSP00000269571,9606.ENSP00000495360	MAPK3,ERBB2,CTNNB1
PMID:30021909	(2018) Tyrosine Kinase Inhibitors Increase MCL1 Degradation and in Combination with BCLXLBCL2 Inhibitors Drive Prostate Cancer Apoptosis.	3	39	2.07	0.99	0.0106	9606.ENSP00000263025,9606.ENSP00000269571,9606.ENSP00000495360	MAPK3,ERBB2,CTNNB1
PMID:28096336	(2017) beta-Catenin haploinsufficiency promotes mammary tumorigenesis in an ErbB2-positive basal breast cancer model.	2	2	3.18	1.04	0.0106	9606.ENSP00000269571,9606.ENSP00000495360	ERBB2,CTNNB1
PMID:28103975	(2017) [Research Progress of Targeted Therapy for EGFR Gene in Non-small Cell Lung Cancer].	2	2	3.18	1.04	0.0106	9606.ENSP00000269571,9606.ENSP00000298910	ERBB2,LRRK2
PMID:28117883	(2017) Identifying and targeting cancer stem cells in the treatment of gastric cancer.	3	38	2.08	1	0.0106	9606.ENSP00000249373,9606.ENSP00000269571,9606.ENSP00000495360	SMO,ERBB2,CTNNB1
PMID:28178531	(2017) In Vivo Human Somitogenesis Guides Somite Development from hPSCs.	3	40	2.06	0.99	0.0106	9606.ENSP00000249373,9606.ENSP00000467141,9606.ENSP00000495360	SMO,TTN,CTNNB1
PMID:28242701	(2017) Correction for Tung et al., beta-Catenin haploinsufficiency promotes mammary tumorigenesis in an ErbB2-positive basal breast cancer model.	2	2	3.18	1.04	0.0106	9606.ENSP00000269571,9606.ENSP00000495360	ERBB2,CTNNB1
PMID:28579432	(2017) Synergistic anti-tumor activity of Nimotuzumab in combination with Trastuzumab in HER2-positive breast cancer.	2	2	3.18	1.04	0.0106	9606.ENSP00000263025,9606.ENSP00000269571	MAPK3,ERBB2
PMID:28596239	(2017) Electrophoresis of cell membrane heparan sulfate regulates galvanotaxis in glial cells.	2	2	3.18	1.04	0.0106	9606.ENSP00000332164,9606.ENSP00000422591	SLIT3,SLIT2
PMID:28819426	(2017) Central Role of CEMIP in Tumorigenesis and Its Potential as Therapeutic Target.	3	38	2.08	1	0.0106	9606.ENSP00000263025,9606.ENSP00000269571,9606.ENSP00000495360	MAPK3,ERBB2,CTNNB1
PMID:28871105	(2017) Convergent Akt activation drives acquired EGFR inhibitor resistance in lung cancer.	3	40	2.06	0.99	0.0106	9606.ENSP00000263025,9606.ENSP00000269571,9606.ENSP00000495360	MAPK3,ERBB2,CTNNB1
PMID:28959689	(2017) Intermediate Filaments at the Junction of Mechanotransduction, Migration, and Development.	3	39	2.07	0.99	0.0106	9606.ENSP00000263025,9606.ENSP00000269571,9606.ENSP00000495360	MAPK3,ERBB2,CTNNB1
PMID:29243437	(2017) [Intervention effects of Zuoguiwan containing serum on osteoblast through ERK12 and Wntbeta-catenin signaling pathway in models with kidney-Yang-deficiency, kidney-Yin-deficiency osteoporosis syndromes].	2	2	3.18	1.04	0.0106	9606.ENSP00000263025,9606.ENSP00000495360	MAPK3,CTNNB1
PMID:26748755	(2016) Material Cues as Potent Regulators of Epigenetics and Stem Cell Function.	3	40	2.06	0.99	0.0106	9606.ENSP00000263025,9606.ENSP00000467141,9606.ENSP00000495360	MAPK3,TTN,CTNNB1
PMID:26876562	(2016) A Secreted Slit2 Fragment Regulates Adipose Tissue Thermogenesis and Metabolic Function.	3	38	2.08	1	0.0106	9606.ENSP00000263025,9606.ENSP00000332164,9606.ENSP00000422591	MAPK3,SLIT3,SLIT2
PMID:26934321	(2016) Class II phosphoinositide 3-kinase C2beta regulates a novel signaling pathway involved in breast cancer progression.	3	39	2.07	0.99	0.0106	9606.ENSP00000263025,9606.ENSP00000269571,9606.ENSP00000495360	MAPK3,ERBB2,CTNNB1
PMID:26937204	(2016) Neoadjuvant therapy for early-stage breast cancer: the clinical utility of pertuzumab.	3	40	2.06	0.99	0.0106	9606.ENSP00000263025,9606.ENSP00000269571,9606.ENSP00000495360	MAPK3,ERBB2,CTNNB1
PMID:26979459	(2016) Different Array CGH profiles within hereditary breast cancer tumors associated to BRCA1 expression and overall survival.	3	39	2.07	0.99	0.0106	9606.ENSP00000269571,9606.ENSP00000332164,9606.ENSP00000422591	ERBB2,SLIT3,SLIT2
PMID:27149849	(2016) PARP Inhibition Suppresses Growth of EGFR-Mutant Cancers by Targeting Nuclear PKM2.	3	40	2.06	0.99	0.0106	9606.ENSP00000263025,9606.ENSP00000269571,9606.ENSP00000495360	MAPK3,ERBB2,CTNNB1
PMID:27263295	(2016) [Effect of Electro-acupuncture on the Expression of Slit2 and HSPGs in Rats with Focal Cerebral Infarction].	2	2	3.18	1.04	0.0106	9606.ENSP00000332164,9606.ENSP00000422591	SLIT3,SLIT2
PMID:27304216	(2016) Fibulin-5 Regulates Angiopoietin-1Tie-2 Receptor Signaling in Endothelial Cells.	3	39	2.07	0.99	0.0106	9606.ENSP00000263025,9606.ENSP00000332164,9606.ENSP00000422591	MAPK3,SLIT3,SLIT2
PMID:27367907	(2016) Fenretinide (4-HPR) Targets Caspase-9, ERK 12 and the Wnt3abeta-Catenin Pathway in Medulloblastoma Cells and Medulloblastoma Cell Spheroids.	3	40	2.06	0.99	0.0106	9606.ENSP00000249373,9606.ENSP00000263025,9606.ENSP00000495360	SMO,MAPK3,CTNNB1
PMID:27396341	(2016) Anti-Mullerian Hormone Signaling Regulates Epithelial Plasticity and Chemoresistance in Lung Cancer.	3	39	2.07	0.99	0.0106	9606.ENSP00000263025,9606.ENSP00000269571,9606.ENSP00000495360	MAPK3,ERBB2,CTNNB1
PMID:27397846	(2016) Combined systemic elimination of MET and epidermal growth factor receptor signaling completely abolishes liver regeneration and leads to liver decompensation.	3	38	2.08	1	0.0106	9606.ENSP00000263025,9606.ENSP00000269571,9606.ENSP00000495360	MAPK3,ERBB2,CTNNB1
PMID:27422710	(2016) Phosphoproteomics Reveals MAPK Inhibitors Enhance MET- and EGFR-Driven AKT Signaling in KRAS-Mutant Lung Cancer.	3	40	2.06	0.99	0.0106	9606.ENSP00000263025,9606.ENSP00000269571,9606.ENSP00000495360	MAPK3,ERBB2,CTNNB1
PMID:27521753	(2016) Transgenic over-expression of slit2 enhances disruption of blood-brain barrier and increases cell death after traumatic brain injury in mice.	2	2	3.18	1.04	0.0106	9606.ENSP00000332164,9606.ENSP00000422591	SLIT3,SLIT2
PMID:27644666	(2016) Predictive Value of the Pattern of beta-Catenin Expression for Pathological Response to Neoadjuvant Chemotherapy in Breast Cancer Patients.	2	2	3.18	1.04	0.0106	9606.ENSP00000269571,9606.ENSP00000495360	ERBB2,CTNNB1
PMID:27650895	(2016) Exosomestricalcium phosphate combination scaffolds can enhance bone regeneration by activating the PI3KAkt signaling pathway.	3	40	2.06	0.99	0.0106	9606.ENSP00000263025,9606.ENSP00000374309,9606.ENSP00000495360	MAPK3,LAMA1,CTNNB1
PMID:27710239	(2016) Free Radical-derived Oxysterols: Novel Adipokines Modulating Adipogenic Differentiation of Adipose Precursor Cells.	2	2	3.18	1.04	0.0106	9606.ENSP00000263025,9606.ENSP00000495360	MAPK3,CTNNB1
PMID:24777535	(2015) Slit2-Robo signaling in inflammation and kidney injury.	2	2	3.18	1.04	0.0106	9606.ENSP00000332164,9606.ENSP00000422591	SLIT3,SLIT2
PMID:25256404	(2015) The role of the protein tyrosine phosphatase SHP2 in cardiac development and disease.	3	40	2.06	0.99	0.0106	9606.ENSP00000263025,9606.ENSP00000269571,9606.ENSP00000495360	MAPK3,ERBB2,CTNNB1
PMID:25448080	(2015) Progenitors of secondary crest myofibroblasts are developmentally committed in early lung mesoderm.	3	39	2.07	0.99	0.0106	9606.ENSP00000249373,9606.ENSP00000263025,9606.ENSP00000495360	SMO,MAPK3,CTNNB1
PMID:25613543	(2015) Slit2 withdrawal could contribute to the common inflammatory pathway leading to labor.	2	2	3.18	1.04	0.0106	9606.ENSP00000332164,9606.ENSP00000422591	SLIT3,SLIT2
PMID:25622895	(2015) Spherical cancer models in tumor biology.	3	39	2.07	0.99	0.0106	9606.ENSP00000263025,9606.ENSP00000269571,9606.ENSP00000495360	MAPK3,ERBB2,CTNNB1
PMID:25636904	(2015) HER2 and beta-catenin protein location: importance in the prognosis of breast cancer patients and their correlation when breast cancer cells suffer stressful situations.	2	2	3.18	1.04	0.0106	9606.ENSP00000269571,9606.ENSP00000495360	ERBB2,CTNNB1
PMID:25864959	(2015) Motor neuron-expressed microRNAs 218 and their enhancers are nested within introns of Slit23 genes.	2	2	3.18	1.04	0.0106	9606.ENSP00000332164,9606.ENSP00000422591	SLIT3,SLIT2
PMID:25880821	(2015) In vivo gene manipulation reveals the impact of stress-responsive MAPK pathways on tumor progression.	3	38	2.08	1	0.0106	9606.ENSP00000263025,9606.ENSP00000269571,9606.ENSP00000495360	MAPK3,ERBB2,CTNNB1
PMID:26026088	(2015) Microarray analysis reveals distinct gene set profiles for gastric and intestinal gastrointestinal stromal tumors.	2	2	3.18	1.04	0.0106	9606.ENSP00000332164,9606.ENSP00000422591	SLIT3,SLIT2
PMID:26083935	(2015) Involvement of 14-3-3 Proteins in Regulating Tumor Progression of Hepatocellular Carcinoma.	3	39	2.07	0.99	0.0106	9606.ENSP00000263025,9606.ENSP00000269571,9606.ENSP00000495360	MAPK3,ERBB2,CTNNB1
PMID:26339605	(2015) Lesser-Known Molecules in Ovarian Carcinogenesis.	3	40	2.06	0.99	0.0106	9606.ENSP00000263025,9606.ENSP00000269571,9606.ENSP00000495360	MAPK3,ERBB2,CTNNB1
PMID:26445040	(2015) Phytochemical and Biological Investigation of Two Diplotaxis Species Growing in Tunisia: D. virgata &amp; D. erucoides.	2	2	3.18	1.04	0.0106	9606.ENSP00000332164,9606.ENSP00000422591	SLIT3,SLIT2
PMID:26649819	(2015) Interleukin-22 promotes intestinal-stem-cell-mediated epithelial regeneration.	3	40	2.06	0.99	0.0106	9606.ENSP00000332164,9606.ENSP00000422591,9606.ENSP00000495360	SLIT3,SLIT2,CTNNB1
PMID:24287947	(2014) Reduced expression of Slit2 in renal cell carcinoma.	2	2	3.18	1.04	0.0106	9606.ENSP00000332164,9606.ENSP00000422591	SLIT3,SLIT2
PMID:24337873	(2014) Analysis of fluorescence quenching of coumarin derivatives by 4-hydroxy-TEMPO in aqueous solution.	2	2	3.18	1.04	0.0106	9606.ENSP00000332164,9606.ENSP00000422591	SLIT3,SLIT2
PMID:24507671	(2014) Correlations of beta-catenin, Ki67 and Her-2neu with gastric cancer.	2	2	3.18	1.04	0.0106	9606.ENSP00000269571,9606.ENSP00000495360	ERBB2,CTNNB1
PMID:25071581	(2014) ABC transporters in CSCs membranes as a novel target for treating tumor relapse.	3	40	2.06	0.99	0.0106	9606.ENSP00000249373,9606.ENSP00000269571,9606.ENSP00000495360	SMO,ERBB2,CTNNB1
PMID:25383879	(2014) Nerve growth factor regulates neurolymphatic remodeling during corneal inflammation and resolution.	3	39	2.07	0.99	0.0106	9606.ENSP00000332164,9606.ENSP00000353582,9606.ENSP00000422591	SLIT3,NRP2,SLIT2
PMID:25446840	(2014) Periostin in intrahepatic cholangiocarcinoma: pathobiological insights and clinical implications.	3	40	2.06	0.99	0.0106	9606.ENSP00000249373,9606.ENSP00000263025,9606.ENSP00000269571	SMO,MAPK3,ERBB2
PMID:25489114	(2014) Fibroblasts secrete Slit2 to inhibit fibrocyte differentiation and fibrosis.	2	2	3.18	1.04	0.0106	9606.ENSP00000332164,9606.ENSP00000422591	SLIT3,SLIT2
PMID:23361894	(2013) Mitochondrial-dependent anticancer activity of delta-tocotrienol and its synthetic derivatives in HER-2neu overexpressing breast adenocarcinoma cells.	2	2	3.18	1.04	0.0106	9606.ENSP00000263025,9606.ENSP00000269571	MAPK3,ERBB2
PMID:23533807	(2013) Pathways to breast cancer recurrence.	3	39	2.07	0.99	0.0106	9606.ENSP00000249373,9606.ENSP00000269571,9606.ENSP00000495360	SMO,ERBB2,CTNNB1
PMID:23720052	(2013) beta-Catenin signaling is a critical event in ErbB2-mediated mammary tumor progression.	2	2	3.18	1.04	0.0106	9606.ENSP00000269571,9606.ENSP00000495360	ERBB2,CTNNB1
PMID:23736842	(2013) Slit2-Robo signaling: a novel regulator of vascular injury.	2	2	3.18	1.04	0.0106	9606.ENSP00000332164,9606.ENSP00000422591	SLIT3,SLIT2
PMID:23766538	(2013) Slit2 prevents neutrophil recruitment and renal ischemia-reperfusion injury.	2	2	3.18	1.04	0.0106	9606.ENSP00000332164,9606.ENSP00000422591	SLIT3,SLIT2
PMID:23784083	(2013) The molecular features of tongue epithelium treated with the carcinogen 4-nitroquinoline-1-oxide and alcohol as a model for HNSCC.	2	2	3.18	1.04	0.0106	9606.ENSP00000263025,9606.ENSP00000495360	MAPK3,CTNNB1
PMID:24294377	(2013) Decreased expression of miR-218 is associated with poor prognosis in patients with colorectal cancer.	2	2	3.18	1.04	0.0106	9606.ENSP00000332164,9606.ENSP00000422591	SLIT3,SLIT2
PMID:24982684	(2013) Cilia and cilia-associated proteins in cancer.	3	39	2.07	0.99	0.0106	9606.ENSP00000249373,9606.ENSP00000269571,9606.ENSP00000495360	SMO,ERBB2,CTNNB1
PMID:22521888	(2012) Overexpression of Robo2 causes defects in the recruitment of metanephric mesenchymal cells and ureteric bud branching morphogenesis.	2	2	3.18	1.04	0.0106	9606.ENSP00000332164,9606.ENSP00000422591	SLIT3,SLIT2
PMID:22536405	(2012) A unique combination of male germ cell miRNAs coordinates gonocyte differentiation.	3	38	2.08	1	0.0106	9606.ENSP00000263025,9606.ENSP00000269571,9606.ENSP00000495360	MAPK3,ERBB2,CTNNB1
PMID:22609481	(2012) Frizzled-3a and slit2 genetically interact to modulate midline axon crossing in the telencephalon.	2	2	3.18	1.04	0.0106	9606.ENSP00000332164,9606.ENSP00000422591	SLIT3,SLIT2
PMID:22613430	(2012) Frequent SLIT2 promoter methylation in the serum of patients with ovarian cancer.	2	2	3.18	1.04	0.0106	9606.ENSP00000332164,9606.ENSP00000422591	SLIT3,SLIT2
PMID:22677040	(2012) Morphological phenotypes of olfactory ensheathing cells display different migratory responses upon Slit-2.	2	2	3.18	1.04	0.0106	9606.ENSP00000332164,9606.ENSP00000422591	SLIT3,SLIT2
PMID:23144919	(2012) Py2T murine breast cancer cells, a versatile model of TGFbeta-induced EMT in vitro and in vivo.	3	38	2.08	1	0.0106	9606.ENSP00000263025,9606.ENSP00000269571,9606.ENSP00000495360	MAPK3,ERBB2,CTNNB1
PMID:23178882	(2012) Adult interfollicular tumour-initiating cells are reprogrammed into an embryonic hair follicle progenitor-like fate during basal cell carcinoma initiation.	2	2	3.18	1.04	0.0106	9606.ENSP00000249373,9606.ENSP00000495360	SMO,CTNNB1
PMID:21538055	(2011) beta-catenin and Her2neu expression in rectal cancer: association with histomorphological response to neoadjuvant therapy and prognosis.	2	2	3.18	1.04	0.0106	9606.ENSP00000269571,9606.ENSP00000495360	ERBB2,CTNNB1
PMID:21627385	(2011) SLIT2 is epigenetically silenced in ovarian cancers and suppresses growth when activated.	2	2	3.18	1.04	0.0106	9606.ENSP00000332164,9606.ENSP00000422591	SLIT3,SLIT2
PMID:21894562	(2011) Detection of Slit2 promoter hypermethylation in tissue and serum samples from breast cancer patients.	2	2	3.18	1.04	0.0106	9606.ENSP00000332164,9606.ENSP00000422591	SLIT3,SLIT2
PMID:21966548	(2011) Immunohistochemical staining of slit2 in primary and metastatic prostatic adenocarcinoma.	2	2	3.18	1.04	0.0106	9606.ENSP00000332164,9606.ENSP00000422591	SLIT3,SLIT2
PMID:22194972	(2011) Soluble THSD7A is an N-glycoprotein that promotes endothelial cell migration and tube formation in angiogenesis.	3	39	2.07	0.99	0.0106	9606.ENSP00000263025,9606.ENSP00000332164,9606.ENSP00000422591	MAPK3,SLIT3,SLIT2
PMID:19894763	(2010) Different changes in protein and phosphoprotein levels result from serum starvation of high-grade glioma and adenocarcinoma cell lines.	3	40	2.06	0.99	0.0106	9606.ENSP00000263025,9606.ENSP00000269571,9606.ENSP00000495360	MAPK3,ERBB2,CTNNB1
PMID:20029409	(2010) Association of polymorphisms in the SLIT2 axonal guidance gene with anger in suicide attempters.	2	2	3.18	1.04	0.0106	9606.ENSP00000332164,9606.ENSP00000422591	SLIT3,SLIT2
PMID:20153733	(2010) Abnormal expression and spatiotemporal change of Slit2 in neurons and astrocytes in temporal lobe epileptic foci: A study of epileptic patients and experimental animals.	2	2	3.18	1.04	0.0106	9606.ENSP00000332164,9606.ENSP00000422591	SLIT3,SLIT2
PMID:20178463	(2010) Does hepatocyte growth factorc-Met signal play synergetic role in lung cancer?	3	39	2.07	0.99	0.0106	9606.ENSP00000263025,9606.ENSP00000269571,9606.ENSP00000495360	MAPK3,ERBB2,CTNNB1
PMID:20369376	(2010) ErbBEGF signaling and EMT in mammary development and breast cancer.	3	38	2.08	1	0.0106	9606.ENSP00000263025,9606.ENSP00000269571,9606.ENSP00000495360	MAPK3,ERBB2,CTNNB1
PMID:20373871	(2010) Pro-oncogenic and anti-oncogenic pathways: opportunities and challenges of cancer therapy.	3	39	2.07	0.99	0.0106	9606.ENSP00000263025,9606.ENSP00000269571,9606.ENSP00000495360	MAPK3,ERBB2,CTNNB1
PMID:20489725	(2010) Molecular basis of the head-to-tail assembly of giant muscle proteins obscurin-like 1 and titin.	2	2	3.18	1.04	0.0106	9606.ENSP00000385636,9606.ENSP00000467141	OBSL1,TTN
PMID:20691848	(2010) Lung organogenesis.	4	149	1.61	0.91	0.0106	9606.ENSP00000263025,9606.ENSP00000332164,9606.ENSP00000422591,9606.ENSP00000495360	MAPK3,SLIT3,SLIT2,CTNNB1
PMID:19100240	(2009) Epigenetic inactivation of SLIT2 in human hepatocellular carcinomas.	2	2	3.18	1.04	0.0106	9606.ENSP00000332164,9606.ENSP00000422591	SLIT3,SLIT2
PMID:19550140	(2009) Frequent epigenetic inactivation of the SLIT2 gene in chronic and acute lymphocytic leukemia.	2	2	3.18	1.04	0.0106	9606.ENSP00000332164,9606.ENSP00000422591	SLIT3,SLIT2
PMID:18182063	(2008) Cancer stem cells: implications for the progression and treatment of metastatic disease.	3	39	2.07	0.99	0.0106	9606.ENSP00000249373,9606.ENSP00000269571,9606.ENSP00000495360	SMO,ERBB2,CTNNB1
PMID:18684985	(2008) Nuclear localization of the titin Z1Z2Zr domain and role in regulating cell proliferation.	2	2	3.18	1.04	0.0106	9606.ENSP00000467141,9606.ENSP00000495360	TTN,CTNNB1
PMID:18946477	(2008) From cells to organs: building polarized tissue.	3	40	2.06	0.99	0.0106	9606.ENSP00000269571,9606.ENSP00000363921,9606.ENSP00000495360	ERBB2,PARD3,CTNNB1
PMID:17400210	(2007) Inhibition of ErbB2neuregulin signaling augments paclitaxel-induced cardiotoxicity in adult ventricular myocytes.	2	2	3.18	1.04	0.0106	9606.ENSP00000263025,9606.ENSP00000269571	MAPK3,ERBB2
PMID:17652815	(2007) Molecular and cellular mechanisms of anthracycline cardiotoxicity.	2	2	3.18	1.04	0.0106	9606.ENSP00000269571,9606.ENSP00000467141	ERBB2,TTN
PMID:17704564	(2007) Production of Slit2 LRR domains in mammalian cells for structural studies and the structure of human Slit2 domain 3.	2	2	3.18	1.04	0.0106	9606.ENSP00000332164,9606.ENSP00000422591	SLIT3,SLIT2
PMID:19081778	(2007) Decentralized data sharing of tissue microarrays for investigative research in oncology.	2	2	3.18	1.04	0.0106	9606.ENSP00000269571,9606.ENSP00000495360	ERBB2,CTNNB1
PMID:16439689	(2006) Neuronal chemorepellent Slit2 inhibits vascular smooth muscle cell migration by suppressing small GTPase Rac1 activation.	2	2	3.18	1.04	0.0106	9606.ENSP00000332164,9606.ENSP00000422591	SLIT3,SLIT2
PMID:16690755	(2006) Robo1 regulates the development of major axon tracts and interneuron migration in the forebrain.	2	2	3.18	1.04	0.0106	9606.ENSP00000332164,9606.ENSP00000422591	SLIT3,SLIT2
PMID:17146174	(2006) Expression patterns of the slit subfamily mRNA in canine malignant mammary tumors.	2	2	3.18	1.04	0.0106	9606.ENSP00000332164,9606.ENSP00000422591	SLIT3,SLIT2
PMID:15809032	(2005) Echinoid is a component of adherens junctions that cooperates with DE-Cadherin to mediate cell adhesion.	2	2	3.18	1.04	0.0106	9606.ENSP00000363921,9606.ENSP00000495360	PARD3,CTNNB1
PMID:15809149	(2005) Novel coumarin-3-(N-aryl)carboxamides arrest breast cancer cell growth by inhibiting ErbB-2 and ERK1.	2	2	3.18	1.04	0.0106	9606.ENSP00000263025,9606.ENSP00000269571	MAPK3,ERBB2
PMID:16044913	(2005) [Cyclosporin a induces titin expression in human trophoblast cells through the MEKERK12 signal pathway].	2	2	3.18	1.04	0.0106	9606.ENSP00000263025,9606.ENSP00000467141	MAPK3,TTN
PMID:16373704	(2005) Regulation of signaling phosphoproteins by epidermal growth factor and Iressa (ZD1839) in human endometrial cancer cells that model type I and II tumors.	2	2	3.18	1.04	0.0106	9606.ENSP00000263025,9606.ENSP00000269571	MAPK3,ERBB2
PMID:16377904	(2005) Expression of a chemorepellent factor, Slit2, in peripheral nerve regeneration.	2	2	3.18	1.04	0.0106	9606.ENSP00000332164,9606.ENSP00000422591	SLIT3,SLIT2
PMID:15020772	(2004) Calcium signaling in chemorepellant Slit2-dependent regulation of neuronal migration.	2	2	3.18	1.04	0.0106	9606.ENSP00000332164,9606.ENSP00000422591	SLIT3,SLIT2
PMID:15312516	(2004) [Study of expression of slit2 mRNA in rats of different age after sciatic nerve injury].	2	2	3.18	1.04	0.0106	9606.ENSP00000332164,9606.ENSP00000422591	SLIT3,SLIT2
PMID:12881718	(2003) Frequent epigenetic inactivation of the SLIT2 gene in gliomas.	2	2	3.18	1.04	0.0106	9606.ENSP00000332164,9606.ENSP00000422591	SLIT3,SLIT2
PMID:12954881	(2003) Slit2 guides both precrossing and postcrossing callosal axons at the midline in vivo.	2	2	3.18	1.04	0.0106	9606.ENSP00000332164,9606.ENSP00000422591	SLIT3,SLIT2
PMID:14579375	(2003) Two divergent slit1 genes in zebrafish.	2	2	3.18	1.04	0.0106	9606.ENSP00000332164,9606.ENSP00000422591	SLIT3,SLIT2
PMID:11804571	(2002) Slit proteins prevent midline crossing and determine the dorsoventral position of major axonal pathways in the mammalian forebrain.	2	2	3.18	1.04	0.0106	9606.ENSP00000332164,9606.ENSP00000422591	SLIT3,SLIT2
PMID:12040061	(2002) Slit2, a branching-arborization factor for sensory axons in the Mammalian CNS.	2	2	3.18	1.04	0.0106	9606.ENSP00000332164,9606.ENSP00000422591	SLIT3,SLIT2
PMID:12384551	(2002) SLIT2, a human homologue of the Drosophila Slit2 gene, has tumor suppressor activity and is frequently inactivated in lung and breast cancers.	2	2	3.18	1.04	0.0106	9606.ENSP00000332164,9606.ENSP00000422591	SLIT3,SLIT2
PMID:11161558	(2001) Overexpression of a slit homologue impairs convergent extension of the mesoderm and causes cyclopia in embryonic zebrafish.	2	2	3.18	1.04	0.0106	9606.ENSP00000332164,9606.ENSP00000422591	SLIT3,SLIT2
PMID:11404413	(2001) Diversity and specificity of actions of Slit2 proteolytic fragments in axon guidance.	2	2	3.18	1.04	0.0106	9606.ENSP00000332164,9606.ENSP00000422591	SLIT3,SLIT2
PMID:11668607	(2001) Expression of slit-2 and slit-3 during chick development.	2	2	3.18	1.04	0.0106	9606.ENSP00000332164,9606.ENSP00000422591	SLIT3,SLIT2
PMID:11144528	(2000) Altered expression of beta-catenin and c-erbB-2 in early gastric cancer.	2	2	3.18	1.04	0.0106	9606.ENSP00000269571,9606.ENSP00000495360	ERBB2,CTNNB1
PMID:10102266	(1999) Biochemical purification of a mammalian slit protein as a positive regulator of sensory axon elongation and branching.	2	2	3.18	1.04	0.0106	9606.ENSP00000332164,9606.ENSP00000422591	SLIT3,SLIT2
PMID:10102268	(1999) Slit proteins bind Robo receptors and have an evolutionarily conserved role in repulsive axon guidance.	2	2	3.18	1.04	0.0106	9606.ENSP00000332164,9606.ENSP00000422591	SLIT3,SLIT2
PMID:10482237	(1999) Chemorepulsion of neuronal migration by Slit2 in the developing mammalian forebrain.	2	2	3.18	1.04	0.0106	9606.ENSP00000332164,9606.ENSP00000422591	SLIT3,SLIT2
PMID:10575218	(1999) Assignment of the human slit homologue SLIT2 to human chromosome band 4p15.2.	2	2	3.18	1.04	0.0106	9606.ENSP00000332164,9606.ENSP00000422591	SLIT3,SLIT2
PMID:38304289	(2023) High-accuracy prediction of colorectal cancer chemotherapy efficacy using machine learning applied to gene expression data.	4	157	1.59	0.9	0.0108	9606.ENSP00000304408,9606.ENSP00000332164,9606.ENSP00000422591,9606.ENSP00000495360	COL3A1,SLIT3,SLIT2,CTNNB1
PMID:36548081	(2023) The UBE2CCDH1DEPTOR axis is an oncogene and tumor suppressor cascade in lung cancer cells.	3	41	2.04	0.99	0.0109	9606.ENSP00000263025,9606.ENSP00000269571,9606.ENSP00000495360	MAPK3,ERBB2,CTNNB1
PMID:36869400	(2023) Current advances in understanding the molecular profile of hereditary diffuse gastric cancer and its clinical implications.	3	41	2.04	0.99	0.0109	9606.ENSP00000263025,9606.ENSP00000269571,9606.ENSP00000495360	MAPK3,ERBB2,CTNNB1
PMID:37345826	(2023) Partial Mural Cell Ablation Disrupts Coronary Vasculature Integrity and Induces Systolic Dysfunction.	3	41	2.04	0.99	0.0109	9606.ENSP00000263025,9606.ENSP00000304408,9606.ENSP00000467141	MAPK3,COL3A1,TTN
PMID:37443843	(2023) Tissue Inhibitor of Metalloproteinases-1 Overexpression Mediates Chemoresistance in Triple-Negative Breast Cancer Cells.	3	41	2.04	0.99	0.0109	9606.ENSP00000263025,9606.ENSP00000269571,9606.ENSP00000495360	MAPK3,ERBB2,CTNNB1
PMID:37538108	(2023) Colorectal cancer and therapy response: a focus on the main mechanisms involved.	3	41	2.04	0.99	0.0109	9606.ENSP00000263025,9606.ENSP00000269571,9606.ENSP00000495360	MAPK3,ERBB2,CTNNB1
PMID:37587100	(2023) Astroglial Hmgb1 regulates postnatal astrocyte morphogenesis and cerebrovascular maturation.	3	41	2.04	0.99	0.0109	9606.ENSP00000263025,9606.ENSP00000332164,9606.ENSP00000495360	MAPK3,SLIT3,CTNNB1
PMID:38025229	(2023) Diagnostic Yield and Benefits of Whole Exome Sequencing in CAKUT Patients Diagnosed in the First Thousand Days of Life.	3	41	2.04	0.99	0.0109	9606.ENSP00000332164,9606.ENSP00000422591,9606.ENSP00000495360	SLIT3,SLIT2,CTNNB1
PMID:35178102	(2022) A Multi-Target and Multi-Channel Mechanism of Action for Jiawei Yinhuo Tang in the Treatment of Social Communication Disorders in Autism: Network Pharmacology and Molecular Docking Studies.	3	41	2.04	0.99	0.0109	9606.ENSP00000263025,9606.ENSP00000298910,9606.ENSP00000495360	MAPK3,LRRK2,CTNNB1
PMID:35590346	(2022) Spatially resolved transcriptomics provide a new method for cancer research.	3	41	2.04	0.99	0.0109	9606.ENSP00000269571,9606.ENSP00000332164,9606.ENSP00000422591	ERBB2,SLIT3,SLIT2
PMID:35818963	(2022) Genetics, epigenetics, and transcriptomics of preterm birth.	3	41	2.04	0.99	0.0109	9606.ENSP00000332164,9606.ENSP00000422591,9606.ENSP00000467141	SLIT3,SLIT2,TTN
PMID:35835735	(2022) PLOD3 contributes to HER-2 therapy resistance in gastric cancer through FoxO3Survivin pathway.	3	41	2.04	0.99	0.0109	9606.ENSP00000263025,9606.ENSP00000269571,9606.ENSP00000495360	MAPK3,ERBB2,CTNNB1
PMID:35912105	(2022) Genomic Analysis Uncovers the Prognostic and Immunogenetic Feature of Pyroptosis in Gastric Carcinoma: Indication for Immunotherapy.	3	41	2.04	0.99	0.0109	9606.ENSP00000269571,9606.ENSP00000467141,9606.ENSP00000495360	ERBB2,TTN,CTNNB1
PMID:36046356	(2022) Targeting the two-pore channel 2 in cancer progression and metastasis.	3	41	2.04	0.99	0.0109	9606.ENSP00000263025,9606.ENSP00000269571,9606.ENSP00000298910	MAPK3,ERBB2,LRRK2
PMID:36307394	(2022) DUSP5P1 promotes gastric cancer metastasis and platinum drug resistance.	3	41	2.04	0.99	0.0109	9606.ENSP00000263025,9606.ENSP00000374309,9606.ENSP00000495360	MAPK3,LAMA1,CTNNB1
PMID:36310171	(2022) Bone-targeting delivery of platelet lysate exosomes ameliorates glucocorticoid-induced osteoporosis by enhancing bone-vessel coupling.	3	41	2.04	0.99	0.0109	9606.ENSP00000263025,9606.ENSP00000332164,9606.ENSP00000495360	MAPK3,SLIT3,CTNNB1
PMID:33368703	(2021) Kif3a deletion prevents primary cilia assembly on oligodendrocyte progenitor cells, reduces oligodendrogenesis and impairs fine motor function.	3	41	2.04	0.99	0.0109	9606.ENSP00000249373,9606.ENSP00000363921,9606.ENSP00000495360	SMO,PARD3,CTNNB1
PMID:34488250	(2021) Prominence of urinary biomarkers for bladder cancer in the COVID-19 era: From the commercially available to new prospective candidates.	3	41	2.04	0.99	0.0109	9606.ENSP00000269571,9606.ENSP00000332164,9606.ENSP00000422591	ERBB2,SLIT3,SLIT2
PMID:34526059	(2021) Comprehensive analysis of EMT-related genes and lncRNAs in the prognosis, immunity, and drug treatment of colorectal cancer.	3	41	2.04	0.99	0.0109	9606.ENSP00000263025,9606.ENSP00000467141,9606.ENSP00000495360	MAPK3,TTN,CTNNB1
PMID:34586853	(2021) Desmosomal proteins of DSC2 and PKP1 promote cancer cells survival and metastasis by increasing cluster formation in circulatory system.	3	41	2.04	0.99	0.0109	9606.ENSP00000263025,9606.ENSP00000269571,9606.ENSP00000495360	MAPK3,ERBB2,CTNNB1
PMID:34745261	(2021) m6A-Mediated Tumor Invasion and Methylation Modification in Breast Cancer Microenvironment.	3	41	2.04	0.99	0.0109	9606.ENSP00000269571,9606.ENSP00000467141,9606.ENSP00000495360	ERBB2,TTN,CTNNB1
PMID:34912722	(2021) Identification of the Nerve-Cancer Cross-Talk-Related Prognostic Gene Model in Head and Neck Squamous Cell Carcinoma.	3	41	2.04	0.99	0.0109	9606.ENSP00000263025,9606.ENSP00000332164,9606.ENSP00000422591	MAPK3,SLIT3,SLIT2
PMID:32322056	(2020) Paracrine orchestration of intestinal tumorigenesis by a mesenchymal niche.	3	41	2.04	0.99	0.0109	9606.ENSP00000304408,9606.ENSP00000374309,9606.ENSP00000495360	COL3A1,LAMA1,CTNNB1
PMID:32691018	(2020) NRF2 activation promotes the recurrence of dormant tumour cells through regulation of redox and nucleotide metabolism.	3	41	2.04	0.99	0.0109	9606.ENSP00000263025,9606.ENSP00000269571,9606.ENSP00000495360	MAPK3,ERBB2,CTNNB1
PMID:32850353	(2020) Biological Landscape of Triple Negative Breast Cancers Expressing CTLA-4.	3	41	2.04	0.99	0.0109	9606.ENSP00000263025,9606.ENSP00000269571,9606.ENSP00000495360	MAPK3,ERBB2,CTNNB1
PMID:33086575	(2020) Non-Muscle-Invasive Bladder Carcinoma with Respect to Basal Versus Luminal Keratin Expression.	3	41	2.04	0.99	0.0109	9606.ENSP00000263025,9606.ENSP00000269571,9606.ENSP00000495360	MAPK3,ERBB2,CTNNB1
PMID:30883733	(2019) TET1 reprograms the epithelial ovarian cancer epigenome and reveals casein kinase 2alpha as a therapeutic target.	3	41	2.04	0.99	0.0109	9606.ENSP00000269571,9606.ENSP00000332164,9606.ENSP00000422591	ERBB2,SLIT3,SLIT2
PMID:31000582	(2019) GSK2801, a BAZ2BRD9 Bromodomain Inhibitor, Synergizes with BET Inhibitors to Induce Apoptosis in Triple-Negative Breast Cancer.	3	41	2.04	0.99	0.0109	9606.ENSP00000263025,9606.ENSP00000269571,9606.ENSP00000495360	MAPK3,ERBB2,CTNNB1
PMID:31262325	(2019) The dual PI3KmTOR inhibitor BEZ235 restricts the growth of lung cancer tumors regardless of EGFR status, as a potent accompanist in combined therapeutic regimens.	3	41	2.04	0.99	0.0109	9606.ENSP00000263025,9606.ENSP00000269571,9606.ENSP00000495360	MAPK3,ERBB2,CTNNB1
PMID:31366901	(2019) Radiosensitizing effect of curcumin-loaded lipid nanoparticles in breast cancer cells.	3	41	2.04	0.99	0.0109	9606.ENSP00000263025,9606.ENSP00000269571,9606.ENSP00000495360	MAPK3,ERBB2,CTNNB1
PMID:31847105	(2019) Breast-Associated Adipocytes Secretome Induce Fatty Acid Uptake and Invasiveness in Breast Cancer Cells via CD36 Independently of Body Mass Index, Menopausal Status and Mammary Density.	3	41	2.04	0.99	0.0109	9606.ENSP00000263025,9606.ENSP00000269571,9606.ENSP00000495360	MAPK3,ERBB2,CTNNB1
PMID:29735981	(2018) Grainyhead-like 2 (GRHL2) knockout abolishes oral cancer development through reciprocal regulation of the MAP kinase and TGF-beta signaling pathways.	3	41	2.04	0.99	0.0109	9606.ENSP00000263025,9606.ENSP00000304408,9606.ENSP00000495360	MAPK3,COL3A1,CTNNB1
PMID:29922639	(2018) Narrowing the Genetic Causes of Language Dysfunction in the 1q21.1 Microduplication Syndrome.	3	41	2.04	0.99	0.0109	9606.ENSP00000332164,9606.ENSP00000422591,9606.ENSP00000495360	SLIT3,SLIT2,CTNNB1
PMID:30046054	(2018) Enteric nervous system development: what could possibly go wrong?	3	41	2.04	0.99	0.0109	9606.ENSP00000332164,9606.ENSP00000353582,9606.ENSP00000422591	SLIT3,NRP2,SLIT2
PMID:30154328	(2018) New Insights in Prostate Cancer Development and Tumor Therapy: Modulation of Nuclear Receptors and the Specific Role of Liver X Receptors.	3	41	2.04	0.99	0.0109	9606.ENSP00000263025,9606.ENSP00000269571,9606.ENSP00000495360	MAPK3,ERBB2,CTNNB1
PMID:30504844	(2018) ROBO2 is a stroma suppressor gene in the pancreas and acts via TGF-beta signalling.	3	41	2.04	0.99	0.0109	9606.ENSP00000332164,9606.ENSP00000422591,9606.ENSP00000495360	SLIT3,SLIT2,CTNNB1
PMID:28343999	(2017) A Genome-wide Analysis of Human Pluripotent Stem Cell-Derived Endothelial Cells in 2D or 3D Culture.	3	41	2.04	0.99	0.0109	9606.ENSP00000263025,9606.ENSP00000304408,9606.ENSP00000374309	MAPK3,COL3A1,LAMA1
PMID:28522156	(2017) The Role of ErbB Receptors in Infection.	3	41	2.04	0.99	0.0109	9606.ENSP00000263025,9606.ENSP00000269571,9606.ENSP00000495360	MAPK3,ERBB2,CTNNB1
PMID:28716896	(2017) Poor Prognosis Indicated by Venous Circulating Tumor Cell Clusters in Early-Stage Lung Cancers.	3	41	2.04	0.99	0.0109	9606.ENSP00000269571,9606.ENSP00000304408,9606.ENSP00000495360	ERBB2,COL3A1,CTNNB1
PMID:26073086	(2016) Par6G suppresses cell proliferation and is targeted by loss-of-function mutations in multiple cancers.	3	41	2.04	0.99	0.0109	9606.ENSP00000269571,9606.ENSP00000363921,9606.ENSP00000495360	ERBB2,PARD3,CTNNB1
PMID:25876646	(2015) Identifying and targeting tumor-initiating cells in the treatment of breast cancer.	3	41	2.04	0.99	0.0109	9606.ENSP00000269571,9606.ENSP00000353582,9606.ENSP00000495360	ERBB2,NRP2,CTNNB1
PMID:25991909	(2015) Expression of polarity genes in human cancer.	3	41	2.04	0.99	0.0109	9606.ENSP00000269571,9606.ENSP00000363921,9606.ENSP00000495360	ERBB2,PARD3,CTNNB1
PMID:26369833	(2015) Novel agents for advanced pancreatic cancer.	3	41	2.04	0.99	0.0109	9606.ENSP00000249373,9606.ENSP00000263025,9606.ENSP00000495360	SMO,MAPK3,CTNNB1
PMID:24643888	(2014) Molecular- and organelle-based predictive paradigm underlying recovery by left ventricular assist device support.	3	41	2.04	0.99	0.0109	9606.ENSP00000263025,9606.ENSP00000269571,9606.ENSP00000467141	MAPK3,ERBB2,TTN
PMID:24753163	(2014) Role of heparan sulfate proteoglycans in optic disc and stalk morphogenesis.	3	41	2.04	0.99	0.0109	9606.ENSP00000263025,9606.ENSP00000332164,9606.ENSP00000495360	MAPK3,SLIT3,CTNNB1
PMID:24979294	(2014) Targeting tyrosine-kinases and estrogen receptor abrogates resistance to endocrine therapy in breast cancer.	3	41	2.04	0.99	0.0109	9606.ENSP00000263025,9606.ENSP00000269571,9606.ENSP00000495360	MAPK3,ERBB2,CTNNB1
PMID:24039904	(2013) The AP-1 transcription factor c-Jun prevents stress-imposed maladaptive remodeling of the heart.	3	41	2.04	0.99	0.0109	9606.ENSP00000304408,9606.ENSP00000467141,9606.ENSP00000495360	COL3A1,TTN,CTNNB1
PMID:20101444	(2010) Tissue polarity-dependent control of mammary epithelial homeostasis and cancer development: an epigenetic perspective.	3	41	2.04	0.99	0.0109	9606.ENSP00000269571,9606.ENSP00000363921,9606.ENSP00000495360	ERBB2,PARD3,CTNNB1
PMID:20181382	(2010) Analysis of chemotherapy response programs in ovarian cancers by the next-generation sequencing technologies.	3	41	2.04	0.99	0.0109	9606.ENSP00000304408,9606.ENSP00000374309,9606.ENSP00000495360	COL3A1,LAMA1,CTNNB1
PMID:20861311	(2010) Ligand targeting of EphA2 enhances keratinocyte adhesion and differentiation via desmoglein 1.	3	41	2.04	0.99	0.0109	9606.ENSP00000263025,9606.ENSP00000269571,9606.ENSP00000495360	MAPK3,ERBB2,CTNNB1
PMID:20161478	(2009) Biochemical insights into the role of matrix metalloproteinases in regeneration: challenges and recent developments.	3	41	2.04	0.99	0.0109	9606.ENSP00000263025,9606.ENSP00000269571,9606.ENSP00000495360	MAPK3,ERBB2,CTNNB1
PMID:18596912	(2008) PPARgamma and MEK Interactions in Cancer.	3	41	2.04	0.99	0.0109	9606.ENSP00000263025,9606.ENSP00000269571,9606.ENSP00000495360	MAPK3,ERBB2,CTNNB1
PMID:19112489	(2008) Gata3 acts downstream of beta-catenin signaling to prevent ectopic metanephric kidney induction.	3	41	2.04	0.99	0.0109	9606.ENSP00000332164,9606.ENSP00000422591,9606.ENSP00000495360	SLIT3,SLIT2,CTNNB1
PMID:38162868	(2024) A review of sources, pathways, and toxic effects of human exposure to benzophenone ultraviolet light filters.	3	42	2.03	0.98	0.0112	9606.ENSP00000332164,9606.ENSP00000422591,9606.ENSP00000495360	SLIT3,SLIT2,CTNNB1
PMID:36792623	(2023) Coadaptation fostered by the SLIT2-ROBO1 axis facilitates liver metastasis of pancreatic ductal adenocarcinoma.	3	42	2.03	0.98	0.0112	9606.ENSP00000263025,9606.ENSP00000332164,9606.ENSP00000422591	MAPK3,SLIT3,SLIT2
PMID:36937439	(2023) Comprehensive analysis of autophagy-related clusters and individual risk model for immunotherapy response prediction in gastric cancer.	3	42	2.03	0.98	0.0112	9606.ENSP00000269571,9606.ENSP00000374309,9606.ENSP00000467141	ERBB2,LAMA1,TTN
PMID:37046996	(2023) The Role of miR-128 in Neurodegenerative Diseases.	3	42	2.03	0.98	0.0112	9606.ENSP00000263025,9606.ENSP00000298910,9606.ENSP00000495360	MAPK3,LRRK2,CTNNB1
PMID:37189649	(2023) Mesenchymal Stem Cell-Derived Exosomes Modulate Angiogenesis in Gastric Cancer.	3	42	2.03	0.98	0.0112	9606.ENSP00000263025,9606.ENSP00000269571,9606.ENSP00000495360	MAPK3,ERBB2,CTNNB1
PMID:37511154	(2023) Pesticides and Bladder Cancer: Mechanisms Leading to Anti-Cancer Drug Chemoresistance and New Chemosensitization Strategies.	3	42	2.03	0.98	0.0112	9606.ENSP00000263025,9606.ENSP00000269571,9606.ENSP00000495360	MAPK3,ERBB2,CTNNB1
PMID:37669313	(2023) Polypharmacology-based kinome screen identifies new regulators of KSHV reactivation.	3	42	2.03	0.98	0.0112	9606.ENSP00000269571,9606.ENSP00000298910,9606.ENSP00000495360	ERBB2,LRRK2,CTNNB1
PMID:37925530	(2023) Absence of the primary cilia formation gene Talpid3 impairs muscle stem cell function.	3	42	2.03	0.98	0.0112	9606.ENSP00000249373,9606.ENSP00000467141,9606.ENSP00000495360	SMO,TTN,CTNNB1
PMID:38069380	(2023) Potential Application of Self-Assembled Peptides and Proteins in Breast Cancer and Cervical Cancer.	3	42	2.03	0.98	0.0112	9606.ENSP00000263025,9606.ENSP00000269571,9606.ENSP00000495360	MAPK3,ERBB2,CTNNB1
PMID:35565273	(2022) The Patient-Derived Cancer Organoids: Promises and Challenges as Platforms for Cancer Discovery.	3	42	2.03	0.98	0.0112	9606.ENSP00000249373,9606.ENSP00000269571,9606.ENSP00000495360	SMO,ERBB2,CTNNB1
PMID:35778922	(2022) Construction and validation of a prognostic model based on 11 lymph node metastasis-related genes for overall survival in endometrial cancer.	3	42	2.03	0.98	0.0112	9606.ENSP00000269571,9606.ENSP00000467141,9606.ENSP00000495360	ERBB2,TTN,CTNNB1
PMID:35789099	(2022) HDACs regulate the differentiation of endothelial cells from human iPSCs.	3	42	2.03	0.98	0.0112	9606.ENSP00000263025,9606.ENSP00000332164,9606.ENSP00000422591	MAPK3,SLIT3,SLIT2
PMID:35817941	(2022) Lipocalin-2-Mediated Insufficient Oligodendrocyte Progenitor Cell Remyelination for White Matter Injury After Subarachnoid Hemorrhage via SCL22A17 ReceptorEarly Growth Response Protein 1 Signaling.	3	42	2.03	0.98	0.0112	9606.ENSP00000263025,9606.ENSP00000269571,9606.ENSP00000495360	MAPK3,ERBB2,CTNNB1
PMID:35902878	(2022) Human fibroblasts facilitate the generation of iPSCs-derived mammary-like organoids.	3	42	2.03	0.98	0.0112	9606.ENSP00000332164,9606.ENSP00000422591,9606.ENSP00000495360	SLIT3,SLIT2,CTNNB1
PMID:36012604	(2022) Cyclophilin ACD147 Interaction: A Promising Target for Anticancer Therapy.	3	42	2.03	0.98	0.0112	9606.ENSP00000263025,9606.ENSP00000269571,9606.ENSP00000495360	MAPK3,ERBB2,CTNNB1
PMID:36142412	(2022) Current Uses of Mushrooms in Cancer Treatment and Their Anticancer Mechanisms.	3	42	2.03	0.98	0.0112	9606.ENSP00000263025,9606.ENSP00000269571,9606.ENSP00000495360	MAPK3,ERBB2,CTNNB1
PMID:36157498	(2022) Chaperone-assisted E3 ligase CHIP: A double agent in cancer.	4	160	1.58	0.89	0.0112	9606.ENSP00000263025,9606.ENSP00000269571,9606.ENSP00000298910,9606.ENSP00000495360	MAPK3,ERBB2,LRRK2,CTNNB1
PMID:36229065	(2022) Whole-exome sequencing of epithelial ovarian carcinomas differing in resistance to platinum therapy.	3	42	2.03	0.98	0.0112	9606.ENSP00000332164,9606.ENSP00000467141,9606.ENSP00000495360	SLIT3,TTN,CTNNB1
PMID:36291723	(2022) Amygdalin: A Review on Its Characteristics, Antioxidant Potential, Gastrointestinal Microbiota Intervention, Anticancer Therapeutic and Mechanisms, Toxicity, and Encapsulation.	3	42	2.03	0.98	0.0112	9606.ENSP00000263025,9606.ENSP00000269571,9606.ENSP00000495360	MAPK3,ERBB2,CTNNB1
PMID:33895323	(2021) Gsx1 promotes locomotor functional recovery after spinal cord injury.	3	42	2.03	0.98	0.0112	9606.ENSP00000332164,9606.ENSP00000422591,9606.ENSP00000495360	SLIT3,SLIT2,CTNNB1
PMID:34026331	(2021) PPARgamma induces PD-L1 expression in MSS+ colorectal cancer cells.	3	42	2.03	0.98	0.0112	9606.ENSP00000263025,9606.ENSP00000269571,9606.ENSP00000495360	MAPK3,ERBB2,CTNNB1
PMID:34203070	(2021) Paradoxical Roles of Desmosomal Components in Head and Neck Cancer.	3	42	2.03	0.98	0.0112	9606.ENSP00000263025,9606.ENSP00000269571,9606.ENSP00000495360	MAPK3,ERBB2,CTNNB1
PMID:34771550	(2021) Immunotherapy in Medulloblastoma: Current State of Research, Challenges, and Future Perspectives.	3	42	2.03	0.98	0.0112	9606.ENSP00000249373,9606.ENSP00000269571,9606.ENSP00000495360	SMO,ERBB2,CTNNB1
PMID:34954904	(2021) Biological significance of MYC and CEBPD coamplification in urothelial carcinoma: Multilayered genomic, transcriptional and posttranscriptional positive feedback loops enhance oncogenic glycolysis.	3	42	2.03	0.98	0.0112	9606.ENSP00000263025,9606.ENSP00000269571,9606.ENSP00000495360	MAPK3,ERBB2,CTNNB1
PMID:32350443	(2020) TGFbeta and EGF signaling orchestrates the AP-1- and p63 transcriptional regulation of breast cancer invasiveness.	3	42	2.03	0.98	0.0112	9606.ENSP00000263025,9606.ENSP00000269571,9606.ENSP00000495360	MAPK3,ERBB2,CTNNB1
PMID:30823454	(2019) Functions of PlexinsNeuropilins and Their Ligands during Hippocampal Development and Neurodegeneration.	3	42	2.03	0.98	0.0112	9606.ENSP00000269571,9606.ENSP00000332164,9606.ENSP00000422591	ERBB2,SLIT3,SLIT2
PMID:30957641	(2019) Design, synthesis and molecular mechanisms of novel dual inhibitors of heat shock protein 90phosphoinositide 3-kinase alpha (Hsp90PI3Kalpha) against cutaneous melanoma.	3	42	2.03	0.98	0.0112	9606.ENSP00000263025,9606.ENSP00000269571,9606.ENSP00000495360	MAPK3,ERBB2,CTNNB1
PMID:31293375	(2019) Manganese-Induced Neurotoxicity: New Insights Into the Triad of Protein Misfolding, Mitochondrial Impairment, and Neuroinflammation.	3	42	2.03	0.98	0.0112	9606.ENSP00000263025,9606.ENSP00000298910,9606.ENSP00000363921	MAPK3,LRRK2,PARD3
PMID:29472518	(2018) Mass Spectrometry-Based Proteomics Reveals Potential Roles of NEK9 and MAP2K4 in Resistance to PI3K Inhibition in Triple-Negative Breast Cancers.	3	42	2.03	0.98	0.0112	9606.ENSP00000263025,9606.ENSP00000269571,9606.ENSP00000495360	MAPK3,ERBB2,CTNNB1
PMID:29604293	(2018) Immune Cell Production of Interleukin 17 Induces Stem Cell Features of Pancreatic Intraepithelial Neoplasia Cells.	3	42	2.03	0.98	0.0112	9606.ENSP00000263025,9606.ENSP00000298910,9606.ENSP00000495360	MAPK3,LRRK2,CTNNB1
PMID:29868480	(2018) Potential Molecular Signatures Predictive of Lung Cancer Brain Metastasis.	3	42	2.03	0.98	0.0112	9606.ENSP00000263025,9606.ENSP00000269571,9606.ENSP00000495360	MAPK3,ERBB2,CTNNB1
PMID:30111373	(2018) TNFAIP3 is required for FGFR1 activation-promoted proliferation and tumorigenesis of premalignant DCIS.COM human mammary epithelial cells.	3	42	2.03	0.98	0.0112	9606.ENSP00000263025,9606.ENSP00000269571,9606.ENSP00000495360	MAPK3,ERBB2,CTNNB1
PMID:27884016	(2017) Expression profiling of budding cells in colorectal cancer reveals an EMT-like phenotype and molecular subtype switching.	3	42	2.03	0.98	0.0112	9606.ENSP00000332164,9606.ENSP00000422591,9606.ENSP00000495360	SLIT3,SLIT2,CTNNB1
PMID:28071719	(2017) Quantitative proteomic profiling of the extracellular matrix of pancreatic islets during the angiogenic switch and insulinoma progression.	3	42	2.03	0.98	0.0112	9606.ENSP00000332164,9606.ENSP00000374309,9606.ENSP00000422591	SLIT3,LAMA1,SLIT2
PMID:29033607	(2017) Profiling of gene expression regulated by 17beta-estradiol and tamoxifen in estrogen receptor-positive and estrogen receptor-negative human breast cancer cell lines.	3	42	2.03	0.98	0.0112	9606.ENSP00000269571,9606.ENSP00000332164,9606.ENSP00000422591	ERBB2,SLIT3,SLIT2
PMID:29187162	(2017) Isolation and characterization of a new naturally immortalized human breast carcinoma cell line, KAIMRC1.	3	42	2.03	0.98	0.0112	9606.ENSP00000269571,9606.ENSP00000332164,9606.ENSP00000422591	ERBB2,SLIT3,SLIT2
PMID:27423937	(2016) Selective GPR55 antagonism reduces chemoresistance in cancer cells.	3	42	2.03	0.98	0.0112	9606.ENSP00000263025,9606.ENSP00000269571,9606.ENSP00000495360	MAPK3,ERBB2,CTNNB1
PMID:24949995	(2014) Ablation of coactivator Med1 switches the cell fate of dental epithelia to that generating hair.	3	42	2.03	0.98	0.0112	9606.ENSP00000332164,9606.ENSP00000422591,9606.ENSP00000495360	SLIT3,SLIT2,CTNNB1
PMID:25252859	(2014) Significance of glioma-associated oncogene homolog 1 (GLI1) expression in claudin-low breast cancer and crosstalk with the nuclear factor kappa-light-chain-enhancer of activated B cells (NFkappaB) pathway.	3	42	2.03	0.98	0.0112	9606.ENSP00000249373,9606.ENSP00000269571,9606.ENSP00000353582	SMO,ERBB2,NRP2
PMID:25375092	(2014) Metformin and salinomycin as the best combination for the eradication of NSCLC monolayer cells and their alveospheres (cancer stem cells) irrespective of EGFR, KRAS, EML4ALK and LKB1 status.	3	42	2.03	0.98	0.0112	9606.ENSP00000263025,9606.ENSP00000269571,9606.ENSP00000495360	MAPK3,ERBB2,CTNNB1
PMID:21796625	(2012) Inhibition of sonic hedgehog pathway and pluripotency maintaining factors regulate human pancreatic cancer stem cell characteristics.	3	42	2.03	0.98	0.0112	9606.ENSP00000249373,9606.ENSP00000269571,9606.ENSP00000495360	SMO,ERBB2,CTNNB1
PMID:19110530	(2008) A new role for the renin-angiotensin system in the development of the ureteric bud and renal collecting system.	3	42	2.03	0.98	0.0112	9606.ENSP00000263025,9606.ENSP00000332164,9606.ENSP00000422591	MAPK3,SLIT3,SLIT2
PMID:36844618	(2023) Ubiquitin C-terminal hydrolase-L1: A new cancer marker and therapeutic target with dual effects (Review).	3	43	2.02	0.97	0.0116	9606.ENSP00000263025,9606.ENSP00000269571,9606.ENSP00000495360	MAPK3,ERBB2,CTNNB1
PMID:36862005	(2023) MicroRNA 483-3p overexpression unleashes invasive growth of metastatic colorectal cancer via NDRG1 downregulation and ensuing activation of the ERBB3AKT axis.	3	43	2.02	0.97	0.0116	9606.ENSP00000269571,9606.ENSP00000363921,9606.ENSP00000495360	ERBB2,PARD3,CTNNB1
PMID:37271744	(2023) Are There Hopeful Therapeutic Strategies to Regenerate the Infarcted Hearts?	3	43	2.02	0.97	0.0116	9606.ENSP00000269571,9606.ENSP00000332164,9606.ENSP00000422591	ERBB2,SLIT3,SLIT2
PMID:37654198	(2023) Impact of programmed death-ligand 1 (PD-L1) positivity on clinical and molecular features of patients with metastatic gastric cancer.	3	43	2.02	0.97	0.0116	9606.ENSP00000269571,9606.ENSP00000332164,9606.ENSP00000422591	ERBB2,SLIT3,SLIT2
PMID:38003695	(2023) Cancer-Associated Fibroblasts in Gastrointestinal Cancers: Unveiling Their Dynamic Roles in the Tumor Microenvironment.	3	43	2.02	0.97	0.0116	9606.ENSP00000269571,9606.ENSP00000332164,9606.ENSP00000422591	ERBB2,SLIT3,SLIT2
PMID:38178861	(2023) The categorizations of vasculogenic mimicry in clear cell renal cell carcinoma unveil inherent connections with clinical and immune features.	3	43	2.02	0.97	0.0116	9606.ENSP00000263025,9606.ENSP00000467141,9606.ENSP00000495360	MAPK3,TTN,CTNNB1
PMID:35335551	(2022) Broad-Spectrum Theranostics and Biomedical Application of Functionalized Nanomaterials.	3	43	2.02	0.97	0.0116	9606.ENSP00000263025,9606.ENSP00000269571,9606.ENSP00000495360	MAPK3,ERBB2,CTNNB1
PMID:35709140	(2022) Combined analyses of RNA-sequence and Hi-C along with GWAS loci-A novel approach to dissect keloid disorder genetic mechanism.	3	43	2.02	0.97	0.0116	9606.ENSP00000332164,9606.ENSP00000374309,9606.ENSP00000422591	SLIT3,LAMA1,SLIT2
PMID:35857195	(2022) Angiogenesis in adipose tissue and obesity.	3	43	2.02	0.97	0.0116	9606.ENSP00000304408,9606.ENSP00000332164,9606.ENSP00000422591	COL3A1,SLIT3,SLIT2
PMID:36175921	(2022) Dysfunction and ceRNA network of the tumor suppressor miR-637 in cancer development and prognosis.	3	43	2.02	0.97	0.0116	9606.ENSP00000263025,9606.ENSP00000269571,9606.ENSP00000495360	MAPK3,ERBB2,CTNNB1
PMID:36291722	(2022) Antidepressant Drug Sertraline against Human Cancer Cells.	3	43	2.02	0.97	0.0116	9606.ENSP00000263025,9606.ENSP00000269571,9606.ENSP00000495360	MAPK3,ERBB2,CTNNB1
PMID:36499622	(2022) Thermo-Transient Receptor Potential Channels: Therapeutic Potential in Gastric Cancer.	3	43	2.02	0.97	0.0116	9606.ENSP00000263025,9606.ENSP00000269571,9606.ENSP00000495360	MAPK3,ERBB2,CTNNB1
PMID:37082114	(2022) Non-coding regions of nuclear-DNA-encoded mitochondrial genes and intergenic sequences are targeted by autoantibodies in breast cancer.	3	43	2.02	0.97	0.0116	9606.ENSP00000263025,9606.ENSP00000269571,9606.ENSP00000495360	MAPK3,ERBB2,CTNNB1
PMID:33390842	(2021) MYC dysfunction modulates stemness and tumorigenesis in breast cancer.	3	43	2.02	0.97	0.0116	9606.ENSP00000332164,9606.ENSP00000422591,9606.ENSP00000495360	SLIT3,SLIT2,CTNNB1
PMID:33879799	(2021) RAC1B modulates intestinal tumourigenesis via modulation of WNT and EGFR signalling pathways.	3	43	2.02	0.97	0.0116	9606.ENSP00000263025,9606.ENSP00000269571,9606.ENSP00000495360	MAPK3,ERBB2,CTNNB1
PMID:34054586	(2021) Transforming Growth Factor-beta and Long Non-coding RNA in Renal Inflammation and Fibrosis.	3	43	2.02	0.97	0.0116	9606.ENSP00000263025,9606.ENSP00000304408,9606.ENSP00000495360	MAPK3,COL3A1,CTNNB1
PMID:34424032	(2021) Yap Promotes Noncanonical Wnt Signals From Cardiomyocytes for Heart Regeneration.	3	43	2.02	0.97	0.0116	9606.ENSP00000263025,9606.ENSP00000304408,9606.ENSP00000495360	MAPK3,COL3A1,CTNNB1
PMID:32698506	(2020) ADAM-Mediated Signalling Pathways in Gastrointestinal Cancer Formation.	3	43	2.02	0.97	0.0116	9606.ENSP00000263025,9606.ENSP00000269571,9606.ENSP00000495360	MAPK3,ERBB2,CTNNB1
PMID:33240887	(2020) Ezrin Mediates Invasion and Metastasis in Tumorigenesis: A Review.	3	43	2.02	0.97	0.0116	9606.ENSP00000263025,9606.ENSP00000269571,9606.ENSP00000495360	MAPK3,ERBB2,CTNNB1
PMID:30333152	(2019) Genetic and Epigenetic Determinants of Aggressiveness in Cribriform Carcinoma of the Prostate.	3	43	2.02	0.97	0.0116	9606.ENSP00000332164,9606.ENSP00000422591,9606.ENSP00000467141	SLIT3,SLIT2,TTN
PMID:31920650	(2019) Long Non-Coding RNA in Drug Resistance of Non-Small Cell Lung Cancer: A Mini Review.	3	43	2.02	0.97	0.0116	9606.ENSP00000332164,9606.ENSP00000422591,9606.ENSP00000495360	SLIT3,SLIT2,CTNNB1
PMID:29255247	(2018) GNA13 expression promotes drug resistance and tumor-initiating phenotypes in squamous cell cancers.	3	43	2.02	0.97	0.0116	9606.ENSP00000263025,9606.ENSP00000269571,9606.ENSP00000495360	MAPK3,ERBB2,CTNNB1
PMID:29937142	(2018) High Expression of CD200 and CD200R1 Distinguishes Stem and Progenitor Cell Populations within Mammary Repopulating Units.	3	43	2.02	0.97	0.0116	9606.ENSP00000263025,9606.ENSP00000374309,9606.ENSP00000495360	MAPK3,LAMA1,CTNNB1
PMID:29937994	(2018) The landscape of somatic mutation in sporadic Chinese colorectal cancer.	3	43	2.02	0.97	0.0116	9606.ENSP00000298910,9606.ENSP00000467141,9606.ENSP00000495360	LRRK2,TTN,CTNNB1
PMID:30002479	(2018) Every step of the way: integrins in cancer progression and metastasis.	3	43	2.02	0.97	0.0116	9606.ENSP00000263025,9606.ENSP00000269571,9606.ENSP00000353582	MAPK3,ERBB2,NRP2
PMID:29348886	(2017) FRK inhibits breast cancer cell migration and invasion by suppressing epithelial-mesenchymal transition.	3	43	2.02	0.97	0.0116	9606.ENSP00000263025,9606.ENSP00000269571,9606.ENSP00000495360	MAPK3,ERBB2,CTNNB1
PMID:26837596	(2016) Epidermal beta-catenin activation remodels the dermis via paracrine signalling to distinct fibroblast lineages.	3	43	2.02	0.97	0.0116	9606.ENSP00000249373,9606.ENSP00000304408,9606.ENSP00000495360	SMO,COL3A1,CTNNB1
PMID:26843616	(2016) In vitro and in vivo inhibition of breast cancer cell growth by targeting the HedgehogGLI pathway with SMO (GDC-0449) or GLI (GANT-61) inhibitors.	3	43	2.02	0.97	0.0116	9606.ENSP00000249373,9606.ENSP00000263025,9606.ENSP00000269571	SMO,MAPK3,ERBB2
PMID:27043210	(2016) Structure-Based Analysis Reveals Cancer Missense Mutations Target Protein Interaction Interfaces.	3	43	2.02	0.97	0.0116	9606.ENSP00000332164,9606.ENSP00000422591,9606.ENSP00000495360	SLIT3,SLIT2,CTNNB1
PMID:25703329	(2015) Adaptive stress signaling in targeted cancer therapy resistance.	3	43	2.02	0.97	0.0116	9606.ENSP00000263025,9606.ENSP00000269571,9606.ENSP00000495360	MAPK3,ERBB2,CTNNB1
PMID:26022204	(2015) HER2neu-directed therapy for biliary tract cancer.	3	43	2.02	0.97	0.0116	9606.ENSP00000263025,9606.ENSP00000269571,9606.ENSP00000495360	MAPK3,ERBB2,CTNNB1
PMID:26206577	(2015) Morphogen-related therapeutic targets for liver fibrosis.	3	43	2.02	0.97	0.0116	9606.ENSP00000249373,9606.ENSP00000263025,9606.ENSP00000495360	SMO,MAPK3,CTNNB1
PMID:26460951	(2015) Targeting the SIN3A-PF1 interaction inhibits epithelial to mesenchymal transition and maintenance of a stem cell phenotype in triple negative breast cancer.	3	43	2.02	0.97	0.0116	9606.ENSP00000263025,9606.ENSP00000269571,9606.ENSP00000495360	MAPK3,ERBB2,CTNNB1
PMID:26694352	(2015) Transducer of ERBB2.1 (TOB1) as a Tumor Suppressor: A Mechanistic Perspective.	3	43	2.02	0.97	0.0116	9606.ENSP00000263025,9606.ENSP00000269571,9606.ENSP00000495360	MAPK3,ERBB2,CTNNB1
PMID:24461367	(2014) Corneal nerves in health and disease.	3	43	2.02	0.97	0.0116	9606.ENSP00000332164,9606.ENSP00000353582,9606.ENSP00000422591	SLIT3,NRP2,SLIT2
PMID:24946763	(2014) HER2-signaling pathway, JNK and ERKs kinases, and cancer stem-like cells are targets of Bozepinib small compound.	3	43	2.02	0.97	0.0116	9606.ENSP00000263025,9606.ENSP00000269571,9606.ENSP00000495360	MAPK3,ERBB2,CTNNB1
PMID:22891073	(2012) Identification of Stage-Specific Gene Expression Signatures in Response to Retinoic Acid during the Neural Differentiation of Mouse Embryonic Stem Cells.	3	43	2.02	0.97	0.0116	9606.ENSP00000263025,9606.ENSP00000332164,9606.ENSP00000422591	MAPK3,SLIT3,SLIT2
PMID:21271647	(2011) Back to the future: proceedings from the 2010 NF Conference.	3	43	2.02	0.97	0.0116	9606.ENSP00000263025,9606.ENSP00000269571,9606.ENSP00000495360	MAPK3,ERBB2,CTNNB1
PMID:18855014	(2009) Organization and signaling of endothelial cell-to-cell junctions in various regions of the blood and lymphatic vascular trees.	3	43	2.02	0.97	0.0116	9606.ENSP00000269571,9606.ENSP00000363921,9606.ENSP00000495360	ERBB2,PARD3,CTNNB1
PMID:37370764	(2023) Cancer Stem Cells in Tumours of the Central Nervous System in Children: A Comprehensive Review.	4	165	1.57	0.88	0.0119	9606.ENSP00000249373,9606.ENSP00000269571,9606.ENSP00000353582,9606.ENSP00000495360	SMO,ERBB2,NRP2,CTNNB1
PMID:36176756	(2022) An overview of resistance to chemotherapy in osteosarcoma and future perspectives.	4	165	1.57	0.88	0.0119	9606.ENSP00000263025,9606.ENSP00000269571,9606.ENSP00000304408,9606.ENSP00000495360	MAPK3,ERBB2,COL3A1,CTNNB1
PMID:37985676	(2024) Dual targeting of MAPK and PI3K pathways unlocks redifferentiation of Braf-mutated thyroid cancer organoids.	3	44	2.01	0.96	0.0121	9606.ENSP00000263025,9606.ENSP00000269571,9606.ENSP00000495360	MAPK3,ERBB2,CTNNB1
PMID:36771004	(2023) The Functional Roles of ISG15ISGylation in Cancer.	3	44	2.01	0.96	0.0121	9606.ENSP00000263025,9606.ENSP00000269571,9606.ENSP00000495360	MAPK3,ERBB2,CTNNB1
PMID:36831331	(2023) SB202190 Predicts BRAF-Activating Mutations in Primary Colorectal Cancer Organoids via Erk1-2 Modulation.	3	44	2.01	0.96	0.0121	9606.ENSP00000263025,9606.ENSP00000269571,9606.ENSP00000495360	MAPK3,ERBB2,CTNNB1
PMID:37611092	(2023) A MYCN-independent mechanism mediating secretome reprogramming and metastasis in MYCN-amplified neuroblastoma.	3	44	2.01	0.96	0.0121	9606.ENSP00000263025,9606.ENSP00000332164,9606.ENSP00000422591	MAPK3,SLIT3,SLIT2
PMID:35204811	(2022) Discovering the Triad between Nav1.5, Breast Cancer, and the Immune System: A Fundamental Review and Future Perspectives.	3	44	2.01	0.96	0.0121	9606.ENSP00000263025,9606.ENSP00000269571,9606.ENSP00000495360	MAPK3,ERBB2,CTNNB1
PMID:35322011	(2022) Deficiency of N-glycanase 1 perturbs neurogenesis and cerebral development modeled by human organoids.	3	44	2.01	0.96	0.0121	9606.ENSP00000263025,9606.ENSP00000332164,9606.ENSP00000422591	MAPK3,SLIT3,SLIT2
PMID:35782071	(2022) Association between Mesenchymal Stem Cells and COVID-19 Therapy: Systematic Review and Current Trends.	3	44	2.01	0.96	0.0121	9606.ENSP00000263025,9606.ENSP00000269571,9606.ENSP00000495360	MAPK3,ERBB2,CTNNB1
PMID:36497269	(2022) Meta-Analysis of RNA-Seq Datasets Identifies Novel Players in Glioblastoma.	3	44	2.01	0.96	0.0121	9606.ENSP00000332164,9606.ENSP00000422591,9606.ENSP00000495360	SLIT3,SLIT2,CTNNB1
PMID:34299315	(2021) Transcriptome Profile Analysis of Triple-Negative Breast Cancer Cells in Response to a Novel Cytostatic Tetrahydroisoquinoline Compared to Paclitaxel.	3	44	2.01	0.96	0.0121	9606.ENSP00000263025,9606.ENSP00000269571,9606.ENSP00000495360	MAPK3,ERBB2,CTNNB1
PMID:34321074	(2021) Biomarkers and cell-based models to predict the outcome of neoadjuvant therapy for rectal cancer patients.	3	44	2.01	0.96	0.0121	9606.ENSP00000269571,9606.ENSP00000385636,9606.ENSP00000495360	ERBB2,OBSL1,CTNNB1
PMID:34616271	(2021) Cholinergic Receptor Modulation as a Target for Preventing Dementia in Parkinsons Disease.	3	44	2.01	0.96	0.0121	9606.ENSP00000263025,9606.ENSP00000298910,9606.ENSP00000495360	MAPK3,LRRK2,CTNNB1
PMID:34745971	(2021) Integrated Multiomics Analyses Revealing Different Molecular Profiles Between Early- and Late-Stage Lung Adenocarcinoma.	3	44	2.01	0.96	0.0121	9606.ENSP00000269571,9606.ENSP00000332164,9606.ENSP00000422591	ERBB2,SLIT3,SLIT2
PMID:34769264	(2021) Fibulin 2 Is Hypermethylated and Suppresses Tumor Cell Proliferation through Inhibition of Cell Adhesion and Extracellular Matrix Genes in Non-Small Cell Lung Cancer.	3	44	2.01	0.96	0.0121	9606.ENSP00000263025,9606.ENSP00000304408,9606.ENSP00000495360	MAPK3,COL3A1,CTNNB1
PMID:34946644	(2021) Recent Developments in Targeting RAS Downstream Effectors for RAS-Driven Cancer Therapy.	3	44	2.01	0.96	0.0121	9606.ENSP00000263025,9606.ENSP00000269571,9606.ENSP00000495360	MAPK3,ERBB2,CTNNB1
PMID:35024741	(2021) Evaluation of cytotoxic activity and anticancer potential of indigenous Rosemary (Rosmarinus officinalis L.) and Oregano (Origanum vulgare L.) dry extracts on MG-63 bone osteosarcoma human cell line.	3	44	2.01	0.96	0.0121	9606.ENSP00000263025,9606.ENSP00000269571,9606.ENSP00000495360	MAPK3,ERBB2,CTNNB1
PMID:32030122	(2020) Duplex kidney formation: developmental mechanisms and genetic predisposition.	3	44	2.01	0.96	0.0121	9606.ENSP00000332164,9606.ENSP00000422591,9606.ENSP00000495360	SLIT3,SLIT2,CTNNB1
PMID:32168869	(2020) New and Emerging Systemic Therapeutic Options for Advanced Cholangiocarcinoma.	3	44	2.01	0.96	0.0121	9606.ENSP00000263025,9606.ENSP00000269571,9606.ENSP00000495360	MAPK3,ERBB2,CTNNB1
PMID:32816855	(2020) Junctional Adhesion Molecules in Cancer: A Paradigm for the Diverse Functions of Cell-Cell Interactions in Tumor Progression.	3	44	2.01	0.96	0.0121	9606.ENSP00000269571,9606.ENSP00000363921,9606.ENSP00000495360	ERBB2,PARD3,CTNNB1
PMID:32822573	(2020) Identifying and Targeting Human Tumor Antigens for T Cell-Based Immunotherapy of Solid Tumors.	3	44	2.01	0.96	0.0121	9606.ENSP00000269571,9606.ENSP00000467141,9606.ENSP00000495360	ERBB2,TTN,CTNNB1
PMID:32887495	(2020) Optimizing the Use of iPSC-CMs for Cardiac Regeneration in Animal Models.	3	44	2.01	0.96	0.0121	9606.ENSP00000269571,9606.ENSP00000467141,9606.ENSP00000495360	ERBB2,TTN,CTNNB1
PMID:30535081	(2019) Temporospatial guidance of activity-dependent gene expression by microRNA: mechanisms and functional implications for neural plasticity.	3	44	2.01	0.96	0.0121	9606.ENSP00000332164,9606.ENSP00000353582,9606.ENSP00000422591	SLIT3,NRP2,SLIT2
PMID:30925865	(2019) HDAC6 is associated with the formation of aortic dissection in human.	3	44	2.01	0.96	0.0121	9606.ENSP00000263025,9606.ENSP00000304408,9606.ENSP00000495360	MAPK3,COL3A1,CTNNB1
PMID:31482846	(2019) Activation of hedgehog signaling in mesenchymal stem cells induces cartilage and bone tumor formation via Wntbeta-Catenin.	3	44	2.01	0.96	0.0121	9606.ENSP00000249373,9606.ENSP00000263025,9606.ENSP00000495360	SMO,MAPK3,CTNNB1
PMID:31527881	(2019) 3D spatial organization and network-guided comparison of mutation profiles in Glioblastoma reveals similarities across patients.	3	44	2.01	0.96	0.0121	9606.ENSP00000269571,9606.ENSP00000467141,9606.ENSP00000495360	ERBB2,TTN,CTNNB1
PMID:29423105	(2018) Transcriptome profiling identified differentially expressed genes and pathways associated with tamoxifen resistance in human breast cancer.	3	44	2.01	0.96	0.0121	9606.ENSP00000332164,9606.ENSP00000374309,9606.ENSP00000422591	SLIT3,LAMA1,SLIT2
PMID:29636358	(2018) Resistance Mechanisms to Targeted Therapies in ROS1(+) and ALK(+) Non-small Cell Lung Cancer.	3	44	2.01	0.96	0.0121	9606.ENSP00000263025,9606.ENSP00000269571,9606.ENSP00000495360	MAPK3,ERBB2,CTNNB1
[truncated: 8,472 more rows]

## Sheet: KEGG
KEGG	hsa04360	Axon guidance	5	176	1.63	1.84	2.52e-05	9606.ENSP00000249373,9606.ENSP00000263025,9606.ENSP00000332164,9606.ENSP00000363921,9606.ENSP00000422591	SMO,MAPK3,SLIT3,PARD3,SLIT2
[truncated: 38 more rows]

## Sheet: Reactome
Reactome	HSA-422475	Axon guidance	7	551	1.28	1.37	4.74e-05	9606.ENSP00000263025,9606.ENSP00000269571,9606.ENSP00000304408,9606.ENSP00000332164,9606.ENSP00000353582,9606.ENSP00000374309,9606.ENSP00000422591	MAPK3,ERBB2,COL3A1,SLIT3,NRP2,LAMA1,SLIT2
[truncated: 5 more rows]

[truncated: 4 more sheets: Wiki Pathways, Compartmens, Uniprot, SMART]
